# Supplementary material for: Epigenetic interaction between UTX and DNMT1 regulates diet-induced myogenic remodeling in brown fat
Source: Nat Commun. 2021 Nov 25;12:6838. doi: 10.1038/s41467-021-27141-7 (PMC8617140; doi:10.1038/s41467-021-27141-7)
Supplement: Supplementary file 4 — Source Data [file 41467_2021_27141_MOESM4_ESM.xlsx]

## Sheet: Fig 1
Fig 1A
	Weeks of age	4	5	6	7	8	9	10	11	12	13	14	15	16	17	18	19	20
Body weight (g)	fl/Y	11.88	17.3	22.2	24.87	27.83	28.51	28.9	29.3	30.75	31.43	31.43	32.3	31.65	31.93	33.17	32.2	32.7
	fl/Y	12.2	17.2	21.3	23.3	25.09	25.51	25.3	25.93	26.7	27.32	27.75	28	28.1	27.99	29.6	29.11	28.8
	fl/Y	10.95	15.15	21	22.7	26.32	27.4	28.6	30.3	31.56	31.64	32.75	32.4	34.55	35.55	36.76	37.4	38.4
	fl/Y	13.52	18.55	22.3	24.4	27.15	27.19	28.5	30	30.33	31	32.18	32.85	35.7	35.74	38.6	40.06	40.22
	fl/Y	14.5	19.4	22.5	26	31	32.53	34.3	37.43	39	40.15	41.62	42.9	45.56	45.96	47.55	47.4	48.22
	fl/Y	13.8	18.2	23.3	25.8	28.3	29.27	30.5	31	32.62	33.5	33.68	34.1	37.067	36.8	39.07	40.35	40.97
	fl/Y	13.38	17.9	22.5	25	27.8	30	31.6	33.12	35	35.3	35.75	36.3	39.26	39.79	41.89	42.7	44.28
	UTXKO	15.5	19.44	22.7	25.78	29.1	31.9	34.9	36.66	39.82	40.94	42.34	42.7	44.7	45.32	45.88	47.43	48.5
	UTXKO	14.6	19.2	24.8	27.3	32.4	33.7	35.7	38	41.25	42.45	44.58	45.9	50.76	52.67	51.3	52.62	55.1
	UTXKO	11.82	17.06	22	25.2	29.45	32.9	35.6	39.14	42	44.7	47.32	48	49.7	50.26	51.2	50.44	51.42
	UTXKO	16.3	20.9	23.6	25.9	31.15	33	35.5	37	39.95	40.92	44.24	46.5	47.96	48.4	49.6	48.67	49.54
	UTXKO	12.5	17.93	22.5	25.7	28.3	31.28	32	33.72	35.85	37.2	38.45	39.04	41	42	44.9	44.14	45.33
	UTXKO	13.4	17.32	21	22.4	25.74	26.9	28.63	29.65	31.7	32.54	33.87	35.6	38.5	39.8	41.5	42.13	44.03
Fig 1B
	Body composition (%)	Fat	Lean
	fl/Y	15.465	72.235
	fl/Y	10.01	56.299
	fl/Y	26.259	61.746
	fl/Y	31.068	60.263
	fl/Y	25.058	52.786
	fl/Y	34.228	62.82
	UTXKO	39.029	52.152
	UTXKO	45.701	47.138
	UTXKO	44.804	47.358
	UTXKO	47.371	44.522
	UTXKO	46.323	47.236
	UTXKO	50.513	41.586
Fig 1C
	Fat Pat Weight (g)	iBAT		Fat Pat Weight (g)	iWAT
	fl/Y	0.262		fl/Y	0.899
	fl/Y	0.4		fl/Y	1.855
	fl/Y	0.362		fl/Y	2.5603
	fl/Y	0.445		fl/Y	2.238
	fl/Y	0.33		fl/Y	1.874
	fl/Y	0.474		fl/Y	2.752
	UTXKO	0.4903		UTXKO	2.118
	UTXKO	0.74		UTXKO	3.406
	UTXKO	0.456		UTXKO	3.249
	UTXKO	0.7056		UTXKO	3.067
	UTXKO	0.354		UTXKO	3.371
	UTXKO	0.5152
Fig 1E	Time (h)	fl/Y	fl/Y	fl/Y	fl/Y	UTXKO	UTXKO	UTXKO	UTXKO
Energy expenditure	0	21.937	18.305	17.9157	13.505	11.149	15.297	14.614	13.155
(kcal/h/kg)	0.45	19.599	14.883	16.0253	13.594	12.299	15.781	14.965	12.003
	0.9	17.066	14.34	16.0133	16.634	12.748	13.46	11.816	12.124
	1.35	15.042	13.756	14.452	14.558	14.59	13.22	11.402	12.342
	1.8	18.134	12.934	14.3293	11.92	11.975	12.569	12.577	11.447
	2.25	16.005	13.823	14.7013	14.276	11.475	13.122	17.885	14.716
	2.7	17.426	14.268	15.0967	13.596	11.793	14.777	13.723	13.619
	3.15	21.697	15.252	16.624	12.923	11.309	11.101	12.648	13.276
	3.6	18.585	12.521	15.9373	16.706	11.743	11.308	12.961	12.428
	4.05	16.084	13.442	13.6277	11.357	12.281	14.076	12.852	12.447
	4.5	19.044	12.523	15.4157	14.68	12.164	12.122	13.979	12.275
	4.95	16.08	12.691	14.2227	13.897	12.122	13.158	12.514	14.161
	5.4	16.164	12.896	14.482	14.386	14.512	12.89	12.434	13.188
	5.85	20.878	13.288	15.6223	12.701	11.953	12.171	12.411	11.973
	6.3	16.848	16.084	14.929	11.855	11.922	13.447	12.471	11.358
	6.75	21.912	13.513	16.4283	13.86	11.475	11.442	11.516	12.322
	7.2	19.834	12.137	15.242	13.755	11.213	13.716	12.288	13.092
	7.65	17.11	14.589	15.3573	14.373	11.835	12.557	12.505	13.894
	8.1	14.062	13.085	13.1127	12.191	12.327	11.807	15.044	11.55
	8.55	22.499	13.109	16.624	14.264	13.374	13.232	13.099	14.77
	9	20.581	13.102	16.184	14.869	12.789	12.707	12.573	11.856
	9.45	18.192	12.558	14.4233	12.52	11.31	13.114	12.457	12.517
	9.9	15.919	14.577	14.2087	12.13	10.931	13.554	15.073	13.063
	10.35	19.408	13.523	15.2027	12.677	12.329	12.102	14.428	12.566
	10.8	18.503	13.854	14.7427	11.871	12.818	14.255	15.534	13.565
	11.25	17.869	15.248	15.9157	14.63	12.798	12.601	12.497	11.851
	11.7	17.891	14.001	15.18	13.648	12.778	12.917	14.534	12.5
	12.15	18.692	13.084	15.8977	15.917	12.245	14.545	13.891	13.989
	12.6	24.066	15.155	17.8457	14.316	14.55	14.569	12.387	15.515
	13.05	21.314	15.255	16.7907	13.803	15.171	17.129	13.424	13.092
	13.5	25.425	15.746	19.7097	17.958	12.907	16.7	13.305	16.478
	13.95	26.506	14.304	19.2637	16.981	15.789	17.828	15.06	12.665
	14.4	23.476	14.532	18.802	18.398	14.37	14.224	14.93	12.408
	14.85	21.455	15.983	17.6087	15.388	16.152	18.003	14.777	13.744
	15.3	21.664	20.749	18.9507	14.439	15.018	13.711	15.884	13.377
	15.75	21.238	14.528	16.7397	14.453	11.676	15.216	16.429	16.4
	16.2	25.531	16.044	18.441	13.748	13.694	13.806	13.687	13.542
	16.65	22.462	16.641	17.395	13.082	14.606	14.839	18.682	12.669
	17.1	20.443	17.854	17.8057	15.12	13.153	14.061	17.67	13.702
	17.55	15.876	16.326	15.3977	13.991	12.214	12.61	15.193	12.395
	18	20.981	15.79	17.3207	15.191	13.688	13.804	15.727	14.394
	18.45	22.28	14.33	17.0567	14.56	13.052	12.583	13.913	14.662
	18.9	16.651	16.483	16.5317	16.461	11.902	14.074	15.297	12.812
	19.35	18.425	14.307	16.9893	18.236	13.829	12.323	16.54	13.561
	19.8	21.09	18.23	17.554	13.342	13.433	12.297	14.202	12.307
	20.25	20.179	18.502	18.198	15.913	12.556	12.691	13.331	11.739
	20.7	23.852	15.526	18.4357	15.929	13.384	14.182	13.952	14.089
	21.15	18.343	14.972	17.0663	17.884	11.636	12.736	15.956	12.804
	21.6	17.637	16.457	16.165	14.401	14.133	13.199	12.264	13.074
	22.05	19.413	14.352	15.746	13.473	13.194	17.493	15.854	14.685
	22.5	18.681	14.563	15.5947	13.54	12.029	13.727	15.545	12.497
	22.95	22.522	15.419	18.1457	16.496	14.132	15.409	12.806	14.721
	23.4	19.677	11.725	15.8373	16.11	13.844	13.759	17.286	15.479
	23.85	16.005	11.396	14.679	16.636	10.949	13.101	15.373	13.684
	24.3	13.951	12.562	12.7767	11.817	10.92	11.85	11.74	12.787
	24.75	14.242	14.982	14.1327	13.174	10.921	12.845	11.331	14.007
	25.2	19.192	13.957	14.8703	11.462	10.06	11.171	13.6	12.344
	25.65	16.984	13.031	14.5367	13.595	10.477	12.515	12.47	13.86
	26.1	15.07	11.176	13.4507	14.106	10.123	13.601	12.043	11.838
	26.55	17.337	12.717	14.4857	13.403	13.108	12.575	11.839	11.858
	27	14.854	11.063	13.206	13.701	11.976	13.027	14.324	11.941
	27.45	14.135	18.229	15.2673	13.438	11.515	11.959	10.303	13.03
	27.9	19.731	14.414	15.5153	12.401	10.392	10.576	12.841	11.771
	28.35	16.603	11.095	13.2883	12.167	10.889	12.572	11.778	10.753
	28.8	14.106	12.451	12.9157	12.19	10.795	12.468	11.533	12.554
	29.25	18.982	13.745	15.301	13.176	12.682	13.676	13.055	12.127
	29.7	14.834	11.848	13.438	13.632	11.031	12.662	11.457	11.481
	30.15	15.043	14.062	14.8033	15.305	10.822	12.758	12.472	12.448
	30.6	16.952	12.575	14.38	13.613	12.191	12.42	13.438	13.682
	31.05	15.777	11	12.8357	11.73	10.846	11.938	11.774	10.649
	31.5	16.735	14.31	15.1093	14.283	10.902	13.982	13.975	14.972
	31.95	21.338	13.915	16.6833	14.797	12.242	10.952	11.825	14.263
	32.4	21.12	12.67	15.742	13.436	10.416	12.546	12.654	12.651
	32.85	16.982	12.562	14.3033	13.366	11.717	11.784	13.519	12.33
	33.3	15.416	15.514	14.7947	13.454	12.181	11.595	11.919	13.428
	33.75	15.751	12.763	14.5923	15.263	11.093	12.567	12.519	12.956
	34.2	18.269	14.077	14.8087	12.08	12.694	11.513	12.181	12.682
	34.65	17.182	13.48	15.7833	16.688	16.73	13.009	12.837	12.815
	35.1	17.381	13.107	14.4353	12.818	12.679	11.925	13.287	12.938
	35.55	16.71	12.41	14.5413	14.504	13.287	13.147	13.069	12.411
	36	23.034	15.161	18.588	17.569	15.38	12.912	15.071	14.193
	36.45	18.823	15.801	16.8513	15.93	12.095	14.586	12.947	15.71
	36.9	25.921	13.387	18.164	15.184	14.476	15.021	13.388	15.705
	37.35	23.845	16.054	18.7963	16.49	15.869	16.692	13.85	14.088
	37.8	23.744	16.383	18.8197	16.332	14.503	14.236	13.789	14.016
	38.25	19.384	16.397	16.7847	14.573	14.961	13.88	14.978	14.83
	38.7	19.806	16.316	18.6173	19.73	15.315	14.101	15.482	13.556
	39.15	23.451	15.079	18.305	16.385	14.846	16.116	14.873	15.146
	39.6	17.637	16.801	16.993	16.541	17.703	13.499	13.341	16.483
	40.05	23.395	15.805	17.701	13.903	15.113	11.952	14.281	14.185
	40.5	21.456	18.944	19.302	17.506	16.883	16.096	13.449	13.967
	40.95	18.467	18.463	17.0403	14.191	14.76	14.771	14.371	13.985
	41.4	23.105	14.922	18.1797	16.512	15.519	14.181	14.976	14.63
	41.85	17.482	16.319	16.1557	14.666	13.782	12.391	15.857	14.041
	42.3	19.32	17.577	17.2037	14.714	11.674	15.64	12.28	14.409
	42.75	20.844	14.264	16.7427	15.12	12.637	15.519	13.559	13.749
	43.2	14.297	16.286	14.6663	13.416	12.163	13.532	12.634	12.919
	43.65	18.424	16.319	16.649	15.204	11.509	15.007	14.345	15.589
	44.1	17.127	15.082	15.3253	13.767	12.314	13.529	14.969	14.221
	44.55	17.277	14.723	16.1237	16.371	12.191	12.475	15.212	13.813
	45	23.959	17.381	18.252	13.416	10.527	10.739	13.835	14.305
	45.45	22.789	12.459	16.4973	14.244	12.189	12.087	11.778	13.479
	45.9	21.077	14.443	16.74	14.7	12.859	10.958	12.678	13.528
	46.35	21.459	17.99	18.8397	17.07	13.334	11.574	14.347	13.464
	46.8	15.733	13.896	14.1437	12.802	17.659	13.65	15.162	15.86
	47.25	14.008	15.859	14.7507	14.385	10.336	12.453	13.649	13.424
	47.7	19.331	12.292	14.75	12.627	9.929	13.52	12.296	11.833
	48.15	14.06	12.181	13.4483	14.104	10.874	11.381	14.286	11.634
	48.6	19.437	14.565	15.7187	13.154	10.66	12.513	11.836	13.647
	49.05	16.539	12.979	14.541	14.105	11.324	10.906	12.313	10.768
	49.5	15.121	10.968	12.6487	11.857	10.379	11.082	11.363	12.315
	49.95	15.777	13.702	14.5283	14.106	11.295	9.998	12.976	12.31
	50.4	18.429	12.401	14.4047	12.384	11.702	11.637	12.89	11.449
	50.85	15.344	12.387	13.5103	12.8	12.197	11.123	13.289	11.087
	51.3	14.269	11.823	13.5687	14.614	11.286	11.671	11.479	11.389
	51.75	19.65	12.202	15.0067	13.168	10.854	9.564	10.466	11.173
	52.2	15.141	12.727	13.785	13.487	10.935	10.645	12.966	12.738
	52.65	19.658	13.285	14.9093	11.785	11.769	12.143	12.29	11.21
	53.1	16.485	12.532	14.1513	13.437	10.442	11.619	10.885	11.687
	53.55	14.226	13.947	13.5337	12.428	12.227	12.567	12.605	13.544
	54	16.201	12.607	13.9587	13.068	9.398	12.728	11.451	11.957
	54.45	20.529	12.738	15.5287	13.319	11.831	11.706	11.156	11.646
	54.9	17.512	11.923	14.565	14.26	11.496	11.157	14.278	13.475
	55.35	16.313	15.268	14.9713	13.333	11.521	11.772	12.335	13.072
	55.8	15.95	13.078	14.982	15.918	10.869	11.122	11.04	11.361
	56.25	14.353	12.158	13.4917	13.964	10.112	12	13.607	13.294
	56.7	13.097	12.778	12.8627	12.713	11.698	11.516	11.62	13.379
	57.15	14.978	13.066	13.867	13.557	11.3	12.343	12.714	11.327
	57.6	18.12	12.531	14.5293	12.937	10.808	12.022	13.415	13.125
	58.05	20.47	14.302	16.4617	14.613	12.566	12.329	12.098	14.028
Fig 1E
Area under curve (AUC)	fl/Y	UTXKO
	2399	1612
	1841	1686
	1841	1735
	2000	1696
Fig 1F
Gene Expression		Ucp1	Prdm16	Pgc1α	Pgc1β	Ebf2	Ebf3	Cpt1b	Cox1	Cidea	Pparγ	Dio2	Otop1
(Fold Change)	fl/Y	1.26136	0.98393	1.40456	0.934189	1.02859	1.35229	0.908252	0.78613	0.736751	0.676427	1.20991	0.894825
	fl/Y	1.31087	0.950413	0.973247	1.38988	0.990502	1.05888	1.44855	1.73404	1.5535	1.44065	1.0877	1.05923
	fl/Y	1.21473	0.963681	0.933601	1.49466	0.914257	0.799059	0.78655	1.22684	0.950701	1.00801	1.06679	1.0769
	fl/Y	0.74376	1.05455	0.877139	0.91367	1.16744	1.24804	1.14804	0.626829	1.27818	1.02111	1.16413	1.36668
	fl/Y	0.928932	1.0569	0.669371	0.407112	0.94613	1.01144	0.785802	0.777049	0.794303	0.996044	0.971759	0.997287
	fl/Y	0.761447	1.10178	1.21493	0.855167	0.873344	0.933632	1.0525	0.965237	0.909315	0.958391	0.852349	0.781325
	fl/Y	0.778895	0.888744	0.927152	1.00532	1.07973	0.596663	0.870308	0.883873	0.777246	0.899366	0.647351	0.823755
	UTXKO	0.689883	0.615504	0.499058	0.736303	0.835477	0.968713	0.92831	0.721103	0.669694	0.868745	0.562277	0.593211
	UTXKO	0.589127	0.711946	0.482432	0.883818	0.832686	0.890168	0.812809	0.647147	0.875506	0.687828	0.450026	0.956702
	UTXKO	0.563069	0.874559	0.722404	0.65543	0.564138	0.603082	0.835531	0.700002	0.832441	0.673759	0.403297	0.461128
	UTXKO	0.551588	0.576994	0.83088	0.391538	0.394479	0.421711	0.490684	0.588046	0.468216	0.492463	0.760604	0.528752
	UTXKO	0.746804	0.681425	0.56578	0.748095	0.66043	0.706021	0.738425	0.726599	0.591083	0.635899	1.05089	0.620234
	UTXKO	0.577873	0.833138	0.519686	0.670192	0.659466	0.704991	0.500074	0.544046	0.607238	0.523851	0.643674	0.911995
Fig 1G						UCP1/α-Tubulin	fl/Y	UTXKO
							1.36204	0.981496
							1.28028	0.85939
							1.8181	1.06436
Fig 1I	Time (min)	fl/Y	fl/Y	fl/Y	fl/Y	fl/Y	fl/Y	UTXKO	UTXKO	UTXKO	UTXKO	UTXKO	UTXKO
Glucose (mg/dL)	0	57	54	95	106	80	102	73	123	150	184	165	140
	15	233	280	223	327	194	295	203	237	315	276	371	258
	30	176	188	354	329	226	287	260	370	408	528	414	425
	60	152	119	387	172	232	207	204	350	373	499	416	312
	90	126	84	253	186	159	142	178	255	276	448	359	303
	120	109	53	141	134	107	118	125	194	202	241	265	205
AUC of GTT	fl/Y	UTXKO
	770	944
	724.5	1371
	1335	1548
	1134	1964
	904.5	1775
	1041	1770
Fig 1J
Glucose (% initial)	Time (min)	fl/Y	fl/Y	fl/Y	fl/Y	fl/Y	fl/Y	UTXKO	UTXKO	UTXKO	UTXKO	UTXKO	UTXKO
	0	100	100	100	100	100	100	100	100	100	100	100	100
	15	64.4578	56.3218	96.4286	66.8103	67.1642	96.1111	90.604	104	93.6709	124	100.532	90.3846
	30	40.9639	44.8276	57.6531	43.9655	39.801	47.7778	59.0604	72	46.8354	90.8571	64.1352	51.9231
	60	17.4699	37.3563	25	34.0517	49.2537	47.7778	36.9128	38.5	43.6709	74.2857	48.0328	46.7949
	90	19.2771	38.5057	22.449	38.3621	53.7313	57.2222	48.9933	51	59.4937	94.8571	63.586	49.8766
	120	37.9518	41.3793	31.6327	46.1207	71.6418	90	73.8255	63	84.8101	101.714	80.6956	80.1282
AUC of ITT		fl/Y	UTXKO
		211.1	322.5
		247.7	347
		267.3	336.1
		256.3	484.9
		295.8	342.6
		343.9	460

## Sheet: Fig 2
Fig 2D				Myh1	Myh4	Acta1	Atp2a1	Myod1	Myog
Gene Expression			fl/Y	0.147442	2.29971	0.235663	1.35865	2.41166	1.55047
(Fold Change)			fl/Y	1.29076	0.521758	0.843697	1.61572	0.578354	1.84383
			fl/Y	3.75345	1.50676	2.53994	0.688809	2.17351	0.401287
			fl/Y	0.636493	0.758622	1.38972	0.583245	0.208776	0.66559
			fl/Y	0.164735	0.655857	0.648328	0.819136	0.293214	0.934785
			fl/Y	0.00713048	0.257288	0.342647	0.934441	0.334488	0.604036
			UTXKO	10.3979	8.8855	5.18663	9961.69	7.67425	0.908237
			UTXKO	4.43279	1.58167	1.06791	1.57649	16.0769	1.68495
			UTXKO	5.05677	21.8787	30.4469	6005.94	4.75691	3.84426
			UTXKO	0.863468	4.86167	5.99931	32138.5	2.94917	5.83229
			UTXKO	2.84458	6.92327	18.0609	1106.24	0.997384	2.22331
Fig 2E		Myh1	Myh4	Myod1	Myog	Tnn3	Ttn	Atp2a1	Acta1
Gene Expression	fl/Y	0.0166664	0.00635178	0.164163	0.431034	0.000475588	0.14337	0.00899948	0.00910298
(Fold Change)	fl/Y	0.0298337	0.0289251	0.366835	0.963177	0.00106274	0.00120047	0.000355973	0.00923005
	fl/Y	0.016899	0.0213647	0.193876	0.509048	0.000561666	0.00063446	0.0015909	0.00364606
	fl/Y	0.815788	2.53469	2.36723	1.87368	3.29893	2.56297	1.56272	3.36488
	fl/Y	0.187256	0.305952	0.263012	0.690577	0.000761958	0.408333	0.302301	1.11772
	fl/Y	4.73356	2.81072	2.64488	1.53249	2.69821	2.88349	4.12404	1.49542
	UTXKO	1.50413	0.985333	0.349461	0.63546	5.82396	0.851346	5.40411	0.325461
	UTXKO	68.8752	26.8855	67.7995	75.3676	804.529	110.348	47.6385	28.0622
	UTXKO	19.8514	4.63117	4.3566	8.97476	104.837	14.7977	8.30544	2.37933
	UTXKO	30.7021	23.0249	59.8468	50.7689	468.531	40.337	37.8982	21.2672
	UTXKO	4.63712	4.20287	7.69117	2.29083	32.0444	7.1991	3.03997	3.34164
Fig 2F		Myod1	Myog	Myh1	Myh4	Ttn	Atp2a1	Acta1
Gene Expression	fl/Y	0.035233	0.00285376	0.0350455	0.00644531	0.005756	0.005137	0.019327
(Fold Change)	fl/Y	2.83759	1.53203	1.92242	2.04999	0.658479	0.800984	0.417985
	fl/Y	0.132156	2.97538	0.412091	1.00137	1.76397	2.74717	2.93268
	fl/Y	0.195021	0.287896	1.67085	0.397158	0.23427	0.415983	0.277566
	fl/Y	1.00122	0.255611	1.0101	0.0220605	0.178076	0.125347	0.103514
	fl/Y	1.20001	1.01075	1.0203	2.53122	3.15945	1.90542	2.20834
	UTXKO	39.6616	0.955417	38.8778	2.91038	1.25974	1.78032	0.943432
	UTXKO	27.1901	8.13089	55.5949	23.0603	12.791	15.832	16.5864
	UTXKO	6.16343	7.31889	17.3136	12.4599	8.07676	4.55075	6.96333
	UTXKO	70.9393	1.06083	4.5726	1.5556	0.86153	1.99045	2.1858
	UTXKO	6.5878	8.13424	3.5625	18.4256	17.3223	8.15356	11.1784
	UTXKO	1.959	5.12005	2.06074	2.33785	8.06226	1.53045	7.57147
		OCR (pmol/min)
Fig 2H		fl/Y																	UTXKO
Time (min)		1	2	3	4	5	6	7	8	9	10	11	12	13	14	15	16	17	1	2	3	4	5	6	7	8	9	10	11	12	13	14	15	16	17	18	19	20	21	22
	1.31	200.49	210.3	116.49	122.98	155.17	137.6	152.92	110.97	136.29	140.13	195.07	133.59	124.89	145.84	133.5	146.25	180.44	62.11	100.34	103.21	131.61	129.16	109.79	119.33	108.72	111.84	110.01	112.03	123.9	76.9	104.31	109.38	129.84	134.32	112.24	133.97	129.59	138.15	112.29
	7.76	187.85	199.21	110.24	121.66	153.71	133.52	152.02	116.9	136.5	135.15	203.58	135.64	124.47	142.39	131.96	145.17	172.83	63.39	104.26	104.37	130.58	130.2	112.15	123.65	105.56	113.6	112.13	114.68	122.31	80.6	107.37	110.17	132.89	132.7	113.57	132.52	118.97	137.15	115.5
	14.26	182.84	195.64	110.02	120.28	154.68	132.93	153.54	112.01	137.02	134.92	203.84	136.85	126.19	142.86	132.4	145.97	171.36	65.23	104.76	104.65	131.47	130.53	112.59	124.31	108.13	111.74	111.89	115.58	119.77	84.29	105.12	110.27	132.53	131.97	113.59	130.81	112.76	136.49	113.15
	20.86	35.62	73.75	23.93	77.6	88.64	79.05	100.67	74.57	86.16	86.9	128.57	97.89	84.14	96.12	88.87	91.25	103.28	29.54	84.59	76.87	85.32	85.39	83.6	94.01	83.8	69.08	80.37	81.85	76.56	54.19	80.31	107.33	94.05	92.73	85.24	93.76	79.76	90.93	76.45
	27.37	37.96	63.68	24.02	78.29	86.92	79.2	102.31	104.51	86.82	85.92	120.85	98.42	84.42	97.77	89.25	92.68	104.15	34.78	85.04	76.65	86.55	86.16	84.98	94.57	84.53	68.65	79.38	82.9	77.07	59.35	79.54	107.49	94.07	92	86.09	93.6	81.65	90.06	77.97
	33.86	40.25	60.12	25.27	79.07	86.73	81.02	104.93	115.68	87.69	87.64	118.95	100.1	85.99	98.84	89.87	94.71	103.85	34.88	85.79	76.45	87.2	87.46	85.41	93.8	86.9	67.77	79.81	84.18	79.37	62.32	86.43	108.13	95.79	92.59	87.11	94.16	81.9	89.22	78.16
	40.45	330.74	244.36	188.74	169.25	189.7	180.34	178.1	264.54	155.61	159.26	241.96	201.59	140.13	175.71	155.84	197.51	258.04	81.19	111.12	123.64	169.76	137.73	335.57	169.83	179.91	67.12	148.53	159.63	161.2	126.49	128.37	109.04	178.03	174.65	131.82	148.87	150.09	152.63	142.46
	46.95	297.51	311.78	182.8	167.68	191.26	179.55	175.58	240.44	158.33	160.25	232.19	193.98	141.27	174.83	151.64	196.11	247.29	84.47	115.26	123.49	167.92	140.34	297.36	167.11	166.17	67.64	146.6	162.6	162.37	121.11	127.27	110.88	172.89	166.22	133.36	146.29	148.26	151.19	139.15
	53.41	276.3	300.84	170.93	167.45	179.27	172.93	175.6	229.94	154.26	159.48	227.41	189.37	140.8	172.73	148.07	194.27	240.97	86.04	113.81	121.11	164.36	137.02	281.09	161.37	161.15	67.89	142	159.83	161.29	113.48	129.33	113.05	166.59	159.34	130.13	145.07	144.83	150.12	136.04
	59.91	2.57	27.82	-7.03	65.58	71.44	74.58	82.79	83.76	69.35	68.98	81.56	77.81	76.96	79.85	72.29	87.58	79.27	4.73	75.46	62.24	66.14	67.97	74.53	76.22	69.29	65.95	67.27	64.36	62.1	-7.91	63.22	107.31	75.91	75.2	69.83	76.66	63.03	71.98	65.03
	66.41	16.12	26.67	-6.91	67.38	68.7	74.28	83.86	86.1	70.3	68.77	79.6	77.57	76.55	80.91	74.44	87.58	80.06	7.05	76.34	61.9	70.25	67.87	79.48	75.53	70.41	66.66	66.3	64.56	62.77	-5.92	62.27	106	75.26	74.75	68.7	76.81	63.78	70.01	64.13
	72.98	17.04	24.32	-9.14	67.62	68.52	73.37	83.71	86.35	69.9	68.55	79.99	78.31	76.31	81.58	73.95	86.48	79.79	9.39	75.99	62.83	71.9	68.02	80.34	75.03	73.98	66.88	67.06	64.37	63.13	-6.76	62.48	105.47	74.7	74.5	67.81	77.47	64.39	68.98	64.41

## Sheet: Fig3
Fig 3A
	HFD	Chow			HFD
	12W	4.51315	9.9858	7.74424	4.00907	2.00134	1.4386
	24W	8.0651	5.62358	3.20314	0.92568	1.19053	0.724696
Fig 3B
Fold of change	Weeks of HFD	1	4	12	24	52
(normalized by related chow diet)	UTX protein	0.14649	0.436863	0.397497	0.164401	0.219788
		0.464004	0.390202	0.291632	0.211439	0.148466
		1.18167	0.220272	0.182295	0.128707	0.684183
	Myod1 mRNA	0.511938	0.0102372	0.00897071	4.31415	36.1961
		0.263371	0.00782588	0.168603	0.575728	28.8135
		0.0896348	0.000392117	0.0970114	0.960918	6.15129
		0.074187	0.000322917	0.244296	0.90875	4.23212
		0.0892626	0.0204256	0.139003	0.96	1.69562
		0.105182	0.200217	0.479206	155.623	15.4177
		0.031499	0.0908575	0.0125894	24.7068	14.4224
		0.431621	0.0402376	0.16424	2.59353	16.847
	Myog mRNA	0.380895	0.00401005	0.00335319	6.95416	136.351
		0.427227	0.0126009	0.00695304	1.2943	108.014
		0.0885269	0.000640519	0.0956816	1.60641	7.17845
		0.0344904	0.000111264	0.335786	0.170518	4.39589
		0.229702	0.0142534	0.0032041	5.87514	0.573862
		0.0562743	0.307915	0.00479452	317.856	2.76449
		0.0191967	0.108857	0.00470582	58.0421	2.65045
		0.334776	0.0669138	0.150079	3.51055	37.4184
	Myh1 mRNA	0.109231	0.00635952	0.00159823	8.44819	181.121
		0.546168	0.0109011	0.165166	1.9687	120.595
		0.0964821	0.006903	0.0495671	0.953632	12.3327
		0.0207516	0.00326919	0.142677	0.23701	6.44852
		0.217392	0.00902546	0.01207	0.96225	0.860552
		0.132613	0.302982	0.0412755	351.434	3.66472
		0.0268841	0.10617	0.00841692	74.1029	8.08389
		0.516636	0.0508492	0.06011	4.37261	47.5866
Fig 3C
	UTX protein	Myod1 mRNA				UTX protein	Myog mRNA			UTX protein	Myh1 mRNA
Correlation of UTX protein and Myod1 mRNA	0.204741	0.511938			Correlation of UTX protein and Myog mRNA	0.204741	0.380895		Correlation of UTX protein and Myh1 mRNA	0.204741	0.546168
	0.648514	0.431621				0.648514	0.427227			0.648514	0.516636
	1.65155	0.031499				1.65155	0.0885269			1.65155	0.0207516
	1.65399	0.000975				1.65399	0.005588			1.65399	0.003738
	1.47733	0.001184				1.47733	0.017558			1.47733	0.007894
	0.833963	0.976804				0.833963	0.000892			0.833963	0.357906
	0.92568	0.000503				4.00907	7.99e-05			4.00907	0.000517
	1.19053	0.009446				2.94134	0.000166			2.94134	9.82e-05
	0.724696	0.005435				1.83859	0.002281			1.83859	0.000517
	4.00907	0.275306				0.92568	0.07989			0.92568	6.38137
	2.94134	0.03674				1.19053	0.014869			1.19053	1.34557
	1.83859	0.003813				0.724696	0.001845			0.724696	0.003045
	0.392335	3.08154				0.392335	2.23076			0.392335	8.716
	0.26502	2.57975				0.26502	1.76716			0.26502	5.80335
	1.22131	0.020987				1.22131	0.117442			1.22131	0.041412
Fig 3E		Myh1	Myh4	Ckm	Myod1	Myog	Acta1	Atp2a1	Ttn
Gene Expression	Chow	0.025943	0.673708	0.335958	2.65393	0.152831	0.026817	0.00125	2.097
(Fold Change)		0.227116	0.152851	0.044083	0.636455	0.181747	0.096008	0.001487	0.042345
		5.94427	5.24228	5.92309	0.397253	6.40858	6.31724	6.99448	4.78437
		0.66044	0.441411	0.530841	2.39186	0.039555	0.289031	0.000634	0.012677
		0.111994	0.222241	0.099191	0.229749	0.065607	0.158142	0.000537	0.03998
		0.028986	0.192135	0.036306	0.32267	0.092142	0.073776	0.000754	0.03187
		0.001255	0.075373	0.03053	0.366809	0.05954	0.038991	0.00086	0.000734
	HFD	0.111221	0.339197	0.105576	2.15566	0.615574	32.8835	140.674	24.9044
		7.57633	1.98645	2.52512	7.05251	0.619856	276.147	829.568	915.445
		317.695	97.019	79.6913	153.079	137.187	2178.76	3227.53	1600.64
		437.003	58.9	91.5413	184.583	114.564	73.9918	53.3057	22.3611
		676.29	100.44	176.841	698.506	147.034	24.578	10.3117	3.52673
		32.7064	11.7143	19.6486	54.1215	2.77023	517.273	852.279	513.376
		364.926	78.8031	102.278	191.093	55.3305	184.975	377.228	295.923
Fig 3G	OCR (pmol/min)	Time (min)	1.31	7.76	14.26	20.86	27.37	33.86	40.45	46.95	53.41	59.91	66.41	72.98
	Chow	1	65.07	61.61	61.95	61.45	64.63	63.58	85.54	78.83	78.6	62.62	63.75	64.66
		2	72.57	60.87	62.93	59.22	60.16	61.18	64.19	62.73	63.93	59.3	59.03	61.58
		3	59.95	57.05	56.49	57.41	57.79	57.6	60.02	60.35	61.43	58.38	58.69	59.28
		4	66.77	55.77	61.93	61.37	63.74	63.26	71.2	68.03	74.36	63.81	63.16	64.07
		5	58.61	57.91	60.33	56.49	59.43	59.58	60.3	61.66	61.83	60.54	61.11	62.42
		6	58.19	60.58	54.86	53.03	55.1	54.16	59.51	59.57	59.62	91.02	59.54	69.58
		7	55.74	54.59	55.64	56.48	58.53	58.92	63.02	64.39	64.89	56.44	59.58	59.7
		8	56.16	54.07	55.25	53.83	55.72	55.87	58.19	58.47	60.01	55.12	56.55	58.86
		9	54.34	52.91	51.72	52.21	54.05	53.48	55.94	56.6	55.91	54.44	56	57.37
		10	58.04	54.95	52.73	53.94	54.64	53.49	56.39	79.81	73.79	46.02	49.23	51.37
		11	56.86	53.98	55.05	53.65	57.54	53.48	54.22	56.68	55.99	54.78	55.05	55.52
		12	62.65	150.57	105.54	24.65	48.93	56.08	56.25	56.72	59.32	59.28	60.32	64.19
		13	63.37	61.1	59.49	60.91	62.96	62.93	165	130.05	22.27	49.73	57.96	61.14
		14	57.48	55.85	56.66	61.1	58.49	57.53	170.79	132.82	122.93	120.8	11.69	48.82
		15	49.78	49.65	49.54	49.39	52.32	52.59	54.26	55.64	56.75	50.51	52.25	51.69
		16	57.72	56.09	55.15	56.14	58.03	57.94	56.66	57.04	59.56	56.41	57	58.03
		17	56.84	55.88	54.38	54.55	55.96	54.37	54.34	54.79	55.24	53.91	55.29	55.02
		18	69.81	70.23	67.02	64.12	67.99	69.56	71.01	75.6	78.65	66.81	66.61	73.4
		19	60.64	62.06	59.66	57.82	58.51	58.43	60.55	64.06	63.4	60.82	60.38	62.77
		20	59.91	57.73	58.34	58.55	59.95	58.77	62.15	64.5	63.97	61.29	60.3	61.8
		21	59.76	60.82	59.65	58.59	59.95	59.98	64.15	65.3	68.4	59.61	61.29	62.89
		22	67.81	66.03	63.7	62.63	63.6	75.69	97.5	98.73	97.74	52.98	60.9	63.33
		23	61.58	61.47	62.1	66.66	62.16	63.27	65.05	64.72	82.03	62.03	58.07	59.56
		24	60.73	69.18	64.98	88.26	83.34	80.68	104.87	101.35	119.03	72.21	65.98	65.83
	HFD	1	44.71	17.51	43.13	43.79	57.03	62.3	58.37	46.14	33.92	15.96	14.43	16.97
		2	65.72	75.65	76.59	73.17	70.63	69.84	77.06	76.07	68.37	66.65	67.09	70.68
		3	60.52	65.55	54.39	52.51	54.91	58.01	57.06	58.48	62.18	48.98	50.79	55.27
		4	67.37	57.3	61.44	58.21	55.69	56.89	53.72	53.53	53.78	51.89	57.42	56.96
		5	66.27	60.54	58.69	60.33	56.73	56.58	62.26	56.96	55.3	54.53	55.5	57.21
		6	39.05	35.43	35.06	29.01	27.45	27.28	26.71	27.34	29.7	24.49	23.29	25.45
		7	53.27	41.69	50.95	40.28	49.13	33	40.72	30.7	60.62	26.68	29.94	31.02
		8	72.48	65.12	59.57	57.95	60.74	59.49	60.43	59.8	56.74	57.57	60.36	60.93
		9	69.06	67.98	65	66.32	65.3	63.01	60.52	61.61	58.42	61.42	58.9	58.86
		10	67.02	76.59	22.28	30.59	21.7	95.75	21.71	35.69	36.52	19.52	19.4	38.28
		11	64.66	66.18	67.28	71.39	67.75	68.83	65.01	69.52	62.19	62.98	63.23	64.15
		12	63.76	60.1	58.43	53.57	55.02	55.25	55.51	52.55	53.37	53.66	54.28	53.29
		13	71.21	69.92	63.58	76.4	69.86	66.72	78.28	88.94	66.9	51.72	52.78	52.15
		14	70.95	65.38	72.03	64.1	71.46	62.33	62.67	59.89	65.39	56.07	58.67	58.65
		15	70.95	66.7	66.19	55.98	56.99	57.1	58.43	54.46	57.3	54.03	56.02	55.51
		16	68.73	83.5	82.25	69.76	66.59	66.16	72.93	59.5	59.99	65.54	59.09	62.4
		17	64.33	63.96	72.93	78.43	72.88	69.73	71.52	71.8	79.06	56.59	60.18	61.04
		18	64.67	62.46	69.4	57.61	57.89	57.08	64.14	56.19	55.82	53.7	52.69	54.17
		19	60.81	72.18	83.46	60.36	61.9	63.43	62.03	60.7	63.03	59.38	61.04	59.92

## Sheet: Fig 4
Fig 4B			Myod1	Myog	Myh1	Myh4	Ckm	Atp2a1	Ttn	Acta1
Gene Expression		fl/fl	0.0332073	0.127442	0.650518	0.582419	0.652417	3.66502	0.00138544	0.0655686
(Fold Change)			2.10291	4.48649	2.15239	0.583151	0.667463	0.00423803	3.43022	2.44177
			0.0371615	0.142617	0.359538	0.84204	0.475563	2.31733	0.51531	0.151387
			2.79992	0.140599	0.83755	0.0809244	0.0518655	0.00292103	1.05197	2.08099
			0.0267987	0.102847	1.00452	2.74891	2.97403	1.00452	0.00111806	0.260285
		D1KO	8.99096	55.3375	7315.67	2.00214	75.5435	388.253	29.4495	3.26926
			10.0335	0.128691	640.029	67.4198	245.365	811.165	10.4956	7.74658
			2.68849	75.0593	823.813	69.9168	140.109	270.471	17.8348	22.3257
			0.838252	20.031	10716.3	27.3931	35.7216	159.72	12.9616	30.2563
			20.044	450.491	4251.91	12.0352	10.0097	30.7071	2.4746	14.6461
Fig 4E	Gene Expression	(Fold Change)		Ucp1	Eva1	Pgc1α	Elovl3	Otop1	Prdm16	Cidea	Fgf21	Ebf2	Ebf3	Cox1	Acox1
			fl/fl	0.90387	1.14337	1.59426	0.735903	1.32759	0.846264	0.597939	0.633341	1.11885	0.749027	1.32316	1.39964
				0.971273	1.2793	1.00833	0.408268	1.03744	1.14012	0.957982	1.08753	1.01538	1.38808	1.1925	0.622031
				0.8616	1.1137	0.72341	1.67898	1.15573	0.574023	1.3737	1.02281	1.38705	1.84432	0.929151	1.21846
				1.01051	0.787504	0.612544	1.56655	0.711437	1.17456	0.706162	1.23205	1.04884	0.474043	0.987184	0.955984
				1.25274	0.676124	1.06145	0.610299	0.767803	1.26504	1.36421	1.02427	0.429883	0.544532	0.568009	0.803884
			D1KO	0.41902	0.391032	0.285762	0.397104	0.706523	0.405895	0.495883	0.0024569	0.480303	0.202093	0.690305	0.481317
				0.487889	0.523173	0.571524	0.348103	0.472638	0.301281	0.632032	0.0321521	0.454394	0.268518	0.588578	0.719496
				0.401821	0.364846	0.544455	0.153636	0.253281	0.811791	0.794473	0.0445341	0.480303	0.0280295	0.690305	0.600842
				0.461571	0.442994	0.41838	0.725772	0.539169	0.368358	0.672716	0.0661119	0.656113	0.23054	0.695107	0.820775
				0.545112	0.468253	0.571524	0.0543185	0.645643	0.682632	0.577571	0.753174	0.536636	0.153158	0.572484	0.534054
Fig 4F
	UCP1/α-tubulin
	fl/fl	D1KO
	0.141386	0.109507
	1.71736	0.131386
	1.03875	0.124775
	1.27026	0.137216
	0.773629	0.063489
Fig 4H
		OCR (pmol/min)
		fl/fl														D1KO
	Time (min)	1	2	3	4	5	6	7	8	9	10	11	12	13	14	1	2	3	4	5	6	7	8	9	10	11	12	13	14	15	16	17	18	19	20
	1.31	200.49	210.3	122.98	155.17	137.6	152.92	136.29	140.13	195.07	133.59	145.84	133.5	146.25	180.44	137.64	127.16	123.2	116.01	108.48	146.35	126.59	118.1	150.44	153.98	131.06	134.26	97.56	95.11	146.83	141.77	117.56	105.75	111.77	108.9
	7.76	187.85	199.21	153.71	133.52	152.02	136.5	135.15	203.58	135.64	142.39	131.96	145.17	172.83	154.05	134.09	127.49	124.81	118.11	108.53	143.95	123.52	115.92	155.8	154.69	131.38	133.25	97.69	95.24	143.64	141.87	117.17	105.01	110.56	103.44
	14.26	182.84	195.64	154.68	132.93	153.54	137.02	134.92	203.84	136.85	142.86	132.4	145.97	171.36	155.75	133.39	128.47	123.86	118.54	107	144.79	125.42	114.83	159.71	157.04	133.38	133.7	97.25	94.37	143.89	142.73	117.55	105.14	110.43	108.28
	20.86	35.62	281.14	73.75	23.93	77.6	88.64	79.05	100.67	74.57	86.16	86.9	128.57	97.89	84.14	124.19	101.03	100.9	94.36	85.02	118.42	107.19	83.75	126.4	132.33	109.5	89.81	79.74	71.02	96.94	117.02	91.53	85.72	81.44	87.48
	27.37	37.96	261.99	63.68	24.02	78.29	86.92	79.2	102.31	104.51	86.82	85.92	120.85	98.42	84.42	126.43	101.1	98.94	93.86	84.87	118.65	105.27	85.57	130.24	136.05	108.88	86.84	79.36	71.69	97.1	115.81	92.64	86.17	82.66	92.49
	33.86	89.87	60.12	25.27	79.07	86.73	81.02	104.93	115.68	87.69	87.64	118.95	100.1	85.99	98.84	128.2	102.03	98.98	95.31	84.84	120.46	109.06	86.06	134.02	135.79	109.01	88.76	81.89	73.44	99.21	117.14	94.83	87	82.45	92.99
	40.45	330.74	244.36	188.74	169.25	189.7	180.34	178.1	155.61	159.26	241.96	258.04	175.71	155.84	197.51	145.96	172.97	150.52	148.65	149.82	180.48	145.32	156.15	183.95	127.57	139.7	167.8	119.21	120.84	239.1	175.37	160.89	128.02	138.08	126.45
	46.95	297.51	311.78	182.8	167.68	191.26	179.55	175.58	198.33	160.25	232.19	193.98	174.83	151.64	196.11	145.88	173.32	152.7	146.77	147.65	179.86	147.38	153.26	189.73	127.28	137.23	167.57	119.47	119.3	224.94	171.89	157.21	127.18	139.55	127.07
	53.41	276.3	300.84	170.93	167.45	179.27	172.93	175.6	154.26	159.48	227.41	189.37	172.73	148.07	240.97	142.16	169.36	148.82	144.4	145	175.86	143.24	155.33	183.9	125.5	134.25	164.44	119.21	118.91	217.14	166.86	157.06	124.35	140.58	123.68
	59.91	27.82	65.58	71.44	74.58	82.79	83.76	69.35	68.98	81.56	77.81	76.96	79.85	72.29	87.58	83.61	71.89	70.04	68.77	66.05	72.31	76.36	69.57	77.27	70.56	70.42	61.58	58.5	56.55	67.92	70.71	66.1	62	64.66	62.58
	66.41	87.58	26.67	67.38	68.7	74.28	83.86	86.1	70.3	68.77	79.6	77.57	76.55	80.91	74.44	84.92	73.17	69.7	68.59	65.64	71.49	76.82	70.02	78.18	69.69	69.61	62.24	59.2	57.65	70.66	70.35	67.19	61.46	65.28	62.4
	72.98	86.48	24.32	67.62	68.52	73.37	83.71	86.35	69.9	68.55	79.99	78.31	76.31	81.58	73.95	83.72	72.42	69.73	68.12	65.56	72.17	80.2	68.56	77.67	68.61	69.06	62.57	59.78	58.16	71.88	70.27	66.28	61.39	64.42	62.43

## Sheet: Fig 5
Fig 5A			Myog	Myod1	Ckm	Myh1	Acta1	Atp2a1	Ttn
	Scramble	1	1.2	1.13576	0.900179	0.977986	0.79893	1.92779	1.2047
		2	0.928597	0.87455	1.02289	0.837909	1.36522	1.82736	1.12458
		3	1.19611	1.26419	1.45401	0.9283	1.28597	0.000433802	1.23256
		4	0.407476	1.13396	0.448957	1.3716	1.00729	0.000688123	0.853329
		5	0.58165	0.944564	0.999414	0.787907	0.770727	0.000559391	0.988209
		6	1.19522	0.924403	0.904751	0.868824	0.839323	0.000599897	1.08166
		7	1.1365	1.32146	1.19348	1.07353	0.707205	0.000647019	1.03911
		8	1.28075	1.32038	1.43166	1.0817	1.09192	0.000437043	0.782283
		9	0.790518	0.489323	0.688916	0.690327	0.832323	0.000330479	0.4745
		10	1.26072	1.04582	1.24105	1.67325	1.58042	3.19616	1.4202
		11	1.03205	0.721401	1.0434	0.986858	0.841008	2.80992	0.980501
		12	0.990409	0.824183	0.6713	0.650109	0.87966	2.23507	0.818363
	DNMT1 siRNA	1	2.12822	1.95018	2.69782	1.1236	1.57329	5.28879	2.14659
		2	1.85018	1.52353	2.68235	1.88565	1.20325	2.31238	1.362
		3	1.74713	1.3839	2.51719	2.01419	1.34413	3.4704	1.57015
		4	1.84611	1.22408	4.36504	1.61433	1.5569	3.77487	1.71317
		5	2.28006	1.39163	3.23142	2.52535	1.43564	2.40801	1.89917
		6	1.73087	1.24959	2.92043	1.96282	1.5923	0.000392637	1.277
		7	2.11056	1.34014	6.24881	1.45732	2.06799	4.1436	1.81207
		8	3.06087	1.80484	3.46403	1.60241	1.42806	4.19724	2.01597
		9	2.47508	1.97269	3.44002	1.78182	2.20196	6.07261	1.7389
		10	1.70299	1.67008	4.77002	1.65938	1.89031	3.58025	1.52492
		11	1.80758	1.10679	4.42629	1.85157	1.97392	4.68138	1.89755
		12	2.91058	2.67545	4.31463	2.71211	1.31861	6.70124	2.4811
Fig 5B			Ucp1	Pgc1α	Ebf2	Ebf3
	Scramble	1	0.921629	1.27604	0.762938	1.02266
		2	0.839297	1.20176	0.99771	1.10226
		3	1.23043	1.14455	1.05933	1.03768
		4	1.15046	0.980809	1.09573	1.08559
		5	0.734155	0.921261	1.06587	0.850177
		6	1.22615	1.09743	0.801231	0.998328
		7	0.997283	0.681921	1.06013	0.811876
		8	1.04146	1.09335	1.14481	1.22677
		9	0.798006	0.895323	0.808009	0.658197
		10	1.69676	0.999564	0.98817	1.19315
		11	0.538208	0.869529	1.20496	1.05434
		12	0.826157	0.833238	1.01113	0.958971
	DNMT1 siRNA	1	0.667279	0.84366	0.806928	0.896028
		2	0.634517	0.683954	0.615388	0.77912
		3	0.980593	0.792336	1.00957	0.926013
		4	0.388439	1.0716	0.698654	0.644507
		5	0.572056	0.915842	0.654509	0.634754
		6	0.704884	1.04195	0.787021	0.892581
		7	0.28266	0.646701	0.463804	0.653101
		8	0.324544	0.6137	0.615349	1.11511
		9	0.609817	0.704081	0.684274	1.04909
		10	0.474075	0.875634	0.704944	0.794852
		11	0.652386	0.971451	0.730448	0.794321
		12	0.400967	0.999564	0.866754	1.01431
Fig 5E	OCR (pmol/min)	Time (min)	1.31	7.76	14.26	20.86	27.37	33.86	40.45	46.95	53.41	59.91	66.41	72.98	79.49	85.98	92.58	99.08	105.59
	Scramble	1	256.06	259.98	265.46	218.751	244.75	274.19	559.72	383.41	360.79	359.44	360.95	496.52	484.02	423.79	79.77	76.87	72.47
		2	173.89	172.14	175.04	128.21	129.68	138.46	440.91	511.52	509.42	510.27	504.68	298.19	257.3	227.65	54.91	55.99	53.81
		3	167.49	165.78	168.47	123.864	125.25	133.64	430.23	498.19	476.82	462.14	457.84	302.76	259.51	225.1	57.87	57.57	56.48
		4	165.02	167.66	173.2	133.846	136.94	153.16	438.48	517.77	476.44	443.54	430.83	294.91	257.54	221.02	66.59	64.95	63.29
		5	176.61	183.21	188.49	133.354	135.14	145.23	449.73	467.3	433.39	421.34	416.84	290.34	249.41	219.95	51.08	53.54	52.52
		6	184.17	185.12	186.76	141.846	141.98	151.49	467.48	484.4	465.67	453.54	447.65	297.19	253.97	224.85	59.1	60.4	57.9
		7	162.08	165.36	168.95	129.391	134.8	147.18	463.06	504.66	465.33	440.26	434.65	316.5	268.44	236.57	59.27	60.9	58.22
		8	186.27	189.35	196.22	148.748	151.75	169.72	546.61	451.66	404.75	396.77	408.41	352.23	306.24	272.82	64.06	64.15	61.56
		9	210.12	210.83	213.93	158.856	174.17	208.46	589.61	427.57	387.41	379.39	378.53	461.67	431.09	384.84	78.03	73.72	68.9
		10	151.52	152.8	156.97	119.341	118.72	123.93	351.24	425.14	456.36	465.51	462.82	229.49	201.97	185.11	60.62	56.62	53.22
		11	151.32	155.99	160.25	121.457	121.67	127.88	388.71	456.93	476.41	473.96	465.89	271.56	233.47	205.68	61.08	60	57.49
		12	182.21	181.81	184.25	141.707	141.04	148.43	467.35	495.58	460.45	438.21	427.32	304.78	260.95	228.39	68.42	64.89	62.42
		13	190.14	191.99	194.03	148.918	146.1	159.29	443.93	485.57	446.34	408.77	394.38	304.12	247	213.94	57.32	57.6	56.66
		14	146.47	149.8	155.71	96.3935	96.06	108.24	469.68	543.36	551.52	546.37	535.51	274.86	220.25	184.44	-17.34	-14.38	-15.67
		15	188.83	189.64	193.17	135.699	138.77	148.76	50.97	51.96	50.53	48.62	46.01	38.72	37.3	36.27	34.29	31.94	31.98
		16	165.51	170.03	176.61	134.101	136.32	150.84	465.76	472.58	434.15	422.77	423.94	322.53	331.27	247.92	65.9	64.11	60.75
		17	154.83	153.71	151.83	110.206	112.9	124.22	394.63	487.55	493.62	491.12	485.05	301.4	264.21	237.82	55.5	57.74	53.75
		18	175.91	175.07	178.58	131.594	136.73	148.9	508.13	556.44	532.17	512.67	505.77	331.68	282.19	249.93	66.18	64.01	60.27
		19	205.4	204.42	205.38	141.627	142.94	152.46	461.6	496.6	426.99	405.03	395.15	282.01	248.68	221.81	68.04	65.71	62.38
		20	199.92	199.48	200.99	149.821	151.93	161.07	531	500.75	449.71	429.15	421.73	357.12	294.33	255.75	70.33	67.92	64.21
		21	181.59	184.34	187.82	143.782	139.91	145.3	465.38	442.47	435.83	425.89	404.33	245.44	226.14	206.69	57.76	58.46	57.19
		22	167.19	168.54	170.91	128.541	133.19	143.11	409.68	470.78	470.4	457.29	449.23	262.93	225.62	199.06	58.3	56.76	54.42
		23	182	182.4	187.03	139.185	139.46	150.04	492.13	521.69	496.39	479.65	476.24	287.96	253	226.31	64.31	63.88	60.8
		24	173.37	174.89	180.56	140.056	136.17	150.28	424.36	472	468.34	454.41	444.61	277.05	241.22	215.91	61.76	62.57	60.96
	DNMT1 siRNA	1	173.32	171.75	173.42	121.947	124.23	132.62	504.36	559.01	501.17	502.7	481.78	393.67	334.06	294.95	74.04	72.81	67.71
		2	134.5	136.68	139.88	98.6618	97.7	103.58	328.59	387.12	417.11	431.73	435.85	234.59	206.74	185.98	59.99	58.02	55.24
		3	145.33	146.37	148.07	106.204	104.23	106.91	336	398.17	424.93	437.6	439.08	226.37	199.13	176.02	57.95	56.34	53.17
		4	198.71	198.77	199.78	140.437	137.96	143.93	497.28	480.61	432.8	406.11	392.77	353.56	291.64	255	69.52	69.04	65.33
		5	271.25	265.08	261.76	179.864	184.73	196.05	527.03	371.7	324.67	308.24	300.98	397.34	391.1	345.39	70.6	75.16	73.47
		6	174.01	172.45	174.5	126.951	121.45	126.32	401.16	461.65	461.14	450.62	443.67	255.06	226.36	201.06	58.87	57.07	54.23
		7	162.94	164.32	166.77	120.873	116.37	123.88	445.45	497.25	466.54	443.77	438.04	280.05	248.07	216.27	62.19	59.98	56.59
		8	169.54	168.3	180.59	125.116	128.58	139.78	524.51	453.83	395.88	382.37	384.97	342.83	295.76	262.52	63.89	64.46	62.33
		9	114.07	117.42	120.5	85.2369	89.11	98.7	309.38	387.64	428.93	442.5	443.92	266.37	234.83	208.52	62.35	59.72	55.36
		10	138.85	135.99	136.13	96.9294	96.35	101.26	320.05	377.25	402.92	414.92	417.23	224.43	199.12	178.28	61.7	59.47	55.86
		11	155.26	155.76	155.97	108.171	105.79	108.69	357.88	427.58	446.83	449.21	446.91	241.98	214.24	191.84	61.51	59.75	56.26
		12	175.62	173.64	172.53	121.838	123.88	128.61	447.2	510.09	454.95	418.59	402.52	299.16	256	226.17	68.94	67.69	64.44
		13	179.69	176.76	175.19	118.156	121.96	128.25	434.27	476.86	413.8	385.49	372.62	325.8	275.1	240.88	67.25	67.01	63.85
		14	174.16	176.65	178.37	124.417	121.06	125.79	439.12	493.93	463.84	437.57	422.18	288.72	244.5	218.64	63.64	63.88	60.92
		15	185.22	184.92	185.82	134.572	133.63	141.1	541.37	484.1	436.04	418.24	412.13	348.33	296.24	260.74	68.15	66.9	63.78
		16	188.24	187.83	189.68	144.643	154.09	170.78	560.5	482.1	418.3	399.18	394.94	440.81	385.86	343.68	78.64	78.47	75.09
		17	124.79	125.25	126.11	91.453	99.68	107.43	343.24	418.27	448.83	457.1	457.12	287.61	254.73	228.4	64.01	61.82	56.13
		18	138.74	138.58	141.04	97.1673	95.38	99.63	338.34	410.53	446.84	462.66	460.38	241.37	215.74	194.52	61.87	59.26	56.4
		19	144.56	146.58	146.41	105.16	102.95	106.23	333.44	397.19	422.73	432.18	432.62	227.69	199.83	179.32	59.25	57.35	53.92
		20	198.79	198.8	198.66	136.329	139.13	146.74	528.01	465.33	391.48	368.19	358.31	318.26	279.23	251.05	69.96	71.13	67.57
		21	160.26	158.84	159.21	108.587	107.54	113.04	392.29	450.97	418.33	393.96	382.6	266.86	231.68	205.73	61.23	60.99	58.02
		22	162.41	163.94	164.59	120.644	121.69	125.71	433.63	442.15	402.82	384.59	378.94	285.31	247.96	219.28	64.48	63.45	59.51
		23	149.1	153.45	156.7	113.72	114.74	121.73	437.64	496.23	475.61	455.97	443.94	291.91	251.05	221.7	63.21	61.84	58.6
		24	169.77	170.41	173.46	118.995	124.43	131.19	496.82	466.52	406.85	383.87	374.18	335.57	291.21	263.67	63.3	66.54	64.95
		25	98.99	102.25	106.52	82.366	89.29	97.65	247.26	294.33	312.47	313.82	308.78	196.6	181.34	168.32	48.89	45.64	42.59
		26	100.09	101.75	105.46	77.676	80.59	87.62	174.49	213.9	235.08	243.82	244.91	146.98	137.97	130.19	44.43	42.67	40.26
		27	115.52	118.26	121.91	82.6904	84.17	90.07	206.68	245.73	266.96	277.49	279.23	158.85	142.2	128.82	42.42	42.19	40.42
		28	102.93	106.29	109.49	79.9592	83.27	89.22	196.27	226.47	240.91	247.89	249.13	135.86	124.75	115.07	36.88	35.9	36.26
		29	117.05	121.36	120.05	76.8668	80.04	87	201.07	241.72	265.73	284.9	292.11	170.03	152.5	138.1	43.21	42.59	41.38
		30	121.56	126.12	132.43	100.724	102.53	105.33	226.06	263.13	278.97	283.19	279.9	157.83	148.26	139.51	43.81	42.81	41.88
		31	60.57	63.36	65.96	39.7245	42.69	43.48	59.84	75.11	83.69	88.12	92.2	88.2	86.04	82.25	30.93	30.66	29.57
	UTX siRNA	1	107.28	106.28	106.72	74.6833	76.78	78.5	199.32	262.92	301.92	325.24	343.3	297.72	265.56	239.42	49.01	47.34	44.62
		2	74.41	73.66	74.76	51.8342	52.37	54.12	106.89	133.14	145.55	154.49	161.86	135.27	124.65	114.33	38.32	35.41	33.01
		3	98.57	96.73	96.12	67.5252	68.12	69.73	156.68	195.92	214.79	227.8	239.06	199.29	179.34	161.16	45.75	42.52	40.24
		4	137.5	136.6	135.3	95.7	96.75	98.31	239.55	292.34	313.37	328.23	340.55	295.48	260.56	230.42	52.55	51.98	49.09
		5	135.94	136.21	137.92	94.8149	96.51	97.96	233.75	282.72	305.36	321.89	335.83	281.08	246.55	217.36	51.26	50.95	49.88
		6	132.69	129	129.61	87.9228	88.76	91.53	220.72	273.06	297.99	317.11	333.73	278.93	244.94	215.48	46.89	47.72	46.24
		7	91.08	94.42	97.62	67.1998	67.91	69.06	141.49	171	184.58	196.06	204.39	179.06	165.08	151.06	42.88	41.44	40.14
		8	92.27	91.15	91.95	58.7087	61.78	64.69	128.4	165.53	180.96	190.9	198.99	186.38	172.91	160.5	47.14	43.86	42.5
		9	65.93	68.06	70.13	49.4971	51.02	55.19	101.91	128.56	143.78	153.44	160.65	135.81	129.1	119.68	41.38	38.12	35.77
		10	91.09	88.93	90.57	57.8503	58.87	61.46	112.93	145.91	164.95	178.26	187.45	169.93	155.34	142.15	44.71	41.45	39.07
		11	107.78	107.86	108.34	66.1197	66.91	68.7	180.54	225.24	247.64	265.48	280.11	225.26	200.92	178.39	44.45	42.61	40.15
		12	126.17	125.59	123.36	86.7319	87.29	90.99	223.87	273.83	294.73	310.05	323.63	264.32	234.29	207.15	49.63	49.73	46.64
		13	136.21	137.34	138.7	91.371	95.79	98.04	248.01	300	320.4	336.17	348.57	280.73	246.77	218.79	50.19	52.01	49.35
		14	152.93	150.44	150.68	102.601	105.7	111.68	312.84	384.62	413.62	434.4	450.01	348.25	297.92	259.99	56.87	57.47	54.73
		15	104.13	103.55	104.18	67.7402	70.79	72.73	161.96	199.91	217.51	228.93	238.99	219.96	200.63	181.6	47.18	45.73	43.64
		16	69.88	71.43	71.6	40.5939	43.39	44.54	70.3	92.79	102.95	112.2	118.95	133.94	126.54	120.06	34.55	34	33.08
		17	78.41	80.39	81.21	55.212	51.68	57.76	152.62	218.57	224.48	230.35	230.19	156.97	144.59	134.23	46.87	43.33	40.29
		18	85.09	86.24	87.9	58.71	62.2	63.25	116.28	137.99	149.19	155.31	160.28	145.39	130.91	119.12	39.23	35.55	33.65
		19	101.28	102.51	102.45	72.0564	73.07	74.2	162.44	196.94	210.35	221.45	230.36	204.13	183.09	164.6	43.18	41.38	40.06
		20	105.99	108.31	108.24	70.3277	71.51	74.13	181.42	217.26	234.96	245.95	258.52	222.32	196.94	178.41	41.55	41.32	39.98
		21	163.01	159.42	160.34	107.117	109.43	114.55	281.11	333.87	360.58	378.5	394.13	353	304.78	268.82	51.51	53.54	52.09
		22	123.73	124.4	125.16	79.775	82.54	85.84	156.54	185.92	198.15	208.92	219.69	231.51	207.71	187.21	44.78	42.97	42.33
		23	94.82	92.31	93.24	63.9876	65.49	68.69	142.66	227.56	255.4	267.65	273.38	188.56	176.39	164.21	55.02	50.63	48.11
		24	61.88	64.6	66.5	39.4077	41.45	42.92	55.71	76.1	86.11	96.33	102.99	107.72	104.55	99.54	33.93	31.6	31.14
Fig 5F		fl/fl								D1KO
	Weeks of age	1	2	3	4	5	6	7	8	1	2	3	4	5	6
	4	14.9	13.5	15.5	14.4	15.12	15.4	12.7	11.6	14.3	14.15	16	16.41	16.77	13.73
	5	15.8	15.6	17.4	16.1	16.9	16.5	14.4	12.3	15.2	15.7	16.8	16.8	18.1	14.5
	7	18.2	17.6	19.6	18.4	18.11	20.2	17.1	15.4	19	17.23	19.8	19.3	20.6	17
	8	19.1	17.7	19.8	19	18.8	21.4	18	15.25	19.8	17.9	20.5	20.5	21.5	17.8
	9	20.2	20.4	21.5	19.5	20.1	22.2	18.7	16.7	20.8	18.8	21.1	21.8	22.7	18.7
	11	21	21.3	22.7	20.9	20.7	23.4	20	18.12	22.9	24.5	20.3	22.3	22.5	23
	12	21.12	21.6	23.2	21.55	21.53	24.05	21	18.45	24.6	25.65	21.4	22.95	23.94	23.5
	13	21.6	21.8	24.1	21.35	21.3	24.8	20.57	19	25	25.8	22	23.3	25.23	24.6
	14	21.73	22.08	23.42	21.72	21.82	25.3	20.93	20.17	24.51	25.83	21.78	23.8	24.85	25.33
	16	23.4	22	25.04	22.8	22.1	25.5	21.8	19.8	25.1	26.9	22.51	24.4	26.1	26
	18	23.5	23	25.9	23	24.1	28.4	22.5	21.2	26	29.5	24	25.6	29	27.5
	20	27.2	23.22	27.5	22.82	24.3	28.5	21.8	20.65	26.55	29.45	24.3	27.66	28.8	29.2
	22	24.8	23.7	28.5	23.9	21.7	29.6	22.8	24.5	27.8	31.52	25.4	26.9	28.5	30.55
	24	24.3	23.7	30.4	26.5	25.1	30.5	22.9	22.4	27.7	37.3	26.7	27.9	28.8	31.7
	26	25.1	24.6	29.8	27.3	25.3	32	23.2	22.8	28.2	31.5	26.3	28.7	31.4	33.2
	28	24.4	23.8	31.2	28.4	25.86	33.4	23.7	22.87	30.5	32.8	27.4	29.86	31.9	33.6
	30	25.4	25	31.3	27.26	25.6	31.96	23.07	22.3	29.7	32.11	27.9	28.8	31.1	32.5
	32	26.25	26.66	32.3	29.4	26.7	33.9	24.38	22.98	31.8	35.1	28.1	29.9	33.6	33.2
	34	25.86	25.5	33	29.7	26.11	35.4	24.3	23.6	31.8	35.33	28.64	30.3	33.6	34
Fig 5G		fl/fl						D1KO
		1	2	3	4	5	6	1	2	3	4	5	6
	Fat	17.065	18.548	15.516	16.034	16	17	30.186	18.874	20.915	20.8	19	30
	Lean	69.408	67.555	69.02	68.612	67	68	58.088	65.359	64.699	65	65	60
Fig 5H		fl/fl						D1KO
		1	2	3	4	5	6	1	2	3	4	5	6
	iBAT	0.05	0.062	0.0737	0.055	0.045	0.05	0.053	0.078	0.047	0.078	0.087	0.0785
	iWAT	0.4	0.4084	0.3243	0.277	0.278	0.3	0.7032	0.45	0.4	0.79	0.872	0.507
	gWAT	0.4	0.5	0.5	0.23	0.395	0.3	0.837	0.68	0.6	0.9915	1.23	0.692
	rWAT	0.06	0.088	0.0773	0.049	0.0478	0.05	0.1975	0.1405	0.098	0.234	0.296	0.116
Fig 5J		fl/fl				D1KO					AUC
	Time (h)	1	2	3	4	1	2	3	4		fl/fl	D1KO
	0	19.85	14.569	20.591	20.089	14.899	17.639	17.7	15.533		3143	2774
	0.45	19.758	19.317	22.634	20.813	13.199	18.067	18.111	15.743		3227	3142
	0.9	17.677	17.453	20.208	20.888	13.955	17.042	16.794	15.099		3445	3034
	1.35	16.779	15.032	16.827	19.427	15.107	13.783	17.061	14.451		3529	2771
	1.8	15.879	12.647	21.64	19.427	13.961	17.45	18.167	12.569
	2.25	18.734	13.595	25.723	16.114	12.983	17.317	17.734	13.035
	2.7	17.84	19.517	24.294	15.9	15.848	14.549	17.464	15.805
	3.15	16.107	19.154	20.737	19.846	14.213	18.626	15.877	15.025
	3.6	14.31	16.211	21.64	21.462	15.11	18.708	15.985	15.207
	4.05	16.587	16.603	23.527	20.853	14.198	17.676	13.154	15.104
	4.5	16.657	15.786	20.648	19.471	15.904	17.503	16.746	14.48
	4.95	18.676	14.84	15.545	19.432	14.956	13.452	16.556	12.989
	5.4	17.84	14.594	14.492	19.682	13.165	14.876	16.397	11.72
	5.85	14.279	18.215	14.487	20.82	15.063	16.176	16.717	12.286
	6.3	12.835	19.808	14.627	20.994	15.035	13.184	13.393	16.142
	6.75	13.928	17.88	16.508	19.826	13.911	13.171	16.583	15.884
	7.2	19.636	15.819	21.895	17.644	12.352	16.779	13.535	15.208
	7.65	18.135	13.619	19.03	19.469	13.725	17.81	12.643	15.207
	8.1	16.684	16.556	19.595	16.013	13.877	16.838	15.29	11.795
	8.55	13.025	19.189	16.382	17.718	14.115	16.234	12.534	10.936
	9	14.432	20.428	15.957	18.964	13.628	13.514	14.879	16.156
	9.45	15.043	19.414	14.488	21.139	12.525	17.834	17.172	15.727
	9.9	13.761	17.192	19.065	18.793	15.062	15.666	13.237	15.284
	10.35	17.421	14.903	18.262	16.401	15.088	17.172	13.21	15.803
	10.8	17.84	16.927	14.532	13.52	15.168	16.87	18.147	13.801
	11.25	12.164	13.2	12.884	15.396	11.945	12.85	16.366	14.58
	11.7	15.464	17.031	19.381	18.607	17.283	16.487	15.774	13.484
	12.15	16.845	17.295	18.157	15.98	15.725	16.844	15.531	13.542
	12.6	16.399	16.639	15.885	16.937	13.684	16.447	13.81	12.392
	13.05	14.119	14.053	13.267	15.145	12.405	16.759	13.071	10.594
	13.5	14.405	13.815	13.399	15.218	11.788	13.683	12.886	11.657
	13.95	14.182	17.94	13.227	14.395	13.989	13.489	16.73	14.476
	14.4	12.768	13.556	17.493	18.498	13.297	14.333	15.988	13.825
	14.85	12.157	13.288	14.707	16.047	12.605	14.969	13.184	10.466
	15.3	14.047	16.952	15.567	16.215	12.484	12.565	12.318	12.153
	15.75	14.721	17.796	16.967	18.416	11.688	13.439	16.987	15.944
	16.2	13.345	13.679	16.341	15.428	14.774	13.453	17.706	12.549
	16.65	13.341	13.577	14.204	13.508	13.277	15.626	13.256	12.022
	17.1	11.02	16.883	13.085	15.388	12.323	13.47	15.232	10.825
	17.55	12.185	15.594	14.274	16.576	11.66	13.849	13.931	13.294
	18	15.402	14.321	14.445	18.468	12.554	15.456	13.23	13.874
	18.45	11.809	14.275	17.561	16.42	14.83	13.641	13.651	10.981
	18.9	12.576	15.897	15.043	13.791	12.021	13.15	15.989	11.139
	19.35	12.094	13.019	14.345	15.109	12.477	15.804	13.184	11.396
	19.8	11.262	13.866	14.167	17.246	12.119	13.75	14.804	14.672
	20.25	14.592	13.284	13.611	14.144	12.093	12.674	13.806	11.609
	20.7	14.632	14.743	17.285	17.019	14.499	13.731	13.502	10.929
	21.15	11.55	17.372	15.094	13.715	12.634	13.476	12.584	11.525
	21.6	13.567	14.507	14.479	15.777	11.713	15.877	14.15	11.774
	22.05	15.786	13.811	13.888	19.581	11.611	12.833	12.262	10.694
	22.5	16.879	12.636	15.744	16.14	15.033	15.895	13.214	10.279
	22.95	16.172	14.9	14.914	14.999	11.754	13.175	16.424	14.957
	23.4	13.128	14.467	16.931	16.109	11.991	13.634	13.193	10.755
	23.85	16.594	13.844	19.272	20.28	15.294	13.693	13.267	15.437
	24.3	13.582	18.004	18.053	20.036	15.135	14.811	15.997	15.235
	24.75	18.804	15.491	20.955	16.831	16.037	18.435	16.289	15.575
	25.2	17.235	13.36	16.313	17.619	15.064	16.367	15.751	15.156
	25.65	13.513	18.075	15.386	18.504	12.868	13.231	16.186	12.705
	26.1	13.224	14.736	21.899	16.616	16.437	15.123	16.157	14.53
	26.55	15.749	16.959	19.701	15.514	14.193	14.398	14.239	16.199
	27	17.366	17.357	16.98	22.535	12.567	16.426	16.32	14.953
	27.45	18.934	14.835	18.125	16.086	17.545	18.933	17.86	14.322
	27.9	14.478	19.118	20.296	18.293	16.013	15.814	16.56	11.751
	28.35	13.327	14.574	18.132	18.585	13.282	15.58	15.599	13.886
	28.8	19.322	17.097	16.87	19.791	14.888	16.88	13.055	17.136
	29.25	19.896	19.126	20.362	15.447	11.417	17.355	17.67	15.238
	29.7	19.193	14.874	19.386	15.878	15.917	18.446	17.427	14.456
	30.15	18.87	14.607	15.653	16.622	16.933	14.972	17.157	11.908
	30.6	15.312	18.307	19.038	15.867	16.523	14.894	13.948	12.297
	31.05	13.681	20.006	16.974	21.535	16.115	13.5	14.758	12.297
	31.5	13.361	18.796	20.402	15.841	14.964	13.522	14.752	15.315
	31.95	17.461	16.245	17.537	14.544	11.568	18.813	17.076	15.995
	32.4	19.092	18.469	16.865	20.866	12.783	17.06	16.727	13.573
	32.85	15.665	19.288	19.453	19.087	13.039	13.737	12.543	11.775
	33.3	13.196	19.32	16.866	18.087	11.811	17.67	12.941	13.518
	33.75	16.011	16.602	20.568	16.235	14.514	14.532	13.939	17.81
	34.2	13.646	20.429	14.572	14.488	14.959	17.541	16.674	15.237
	34.65	18.134	19.053	16.482	17.792	14.875	17.688	15.021	15.264
	35.1	17.396	15.813	18.931	17.806	15.904	13.476	12.992	11.673
	35.55	16.621	15.334	16.036	18.656	15.636	15.681	15.907	14.248
	36	18.62	19.119	14.042	16.45	16.658	18.233	15.641	14.356
	36.45	18.035	16.93	17.77	17.088	13.185	17.426	14.96	10.764
	36.9	15.188	16.397	17.95	14.439	9.995	16.755	12.93	11.694
	37.35	14.162	15.61	14.954	14.906	10.401	16.421	12.181	14.058
	37.8	12.586	14.697	13.008	15.655	10.428	15.178	14.797	15.031
	38.25	17.834	13.718	17.526	14.555	12.747	15.969	13.175	13.521
	38.7	16.507	16.081	16.083	13.667	14.77	16.547	13.044	10.945
	39.15	18.486	14.133	15.432	18.362	13.174	15.533	13.09	11.277
	39.6	13.326	12.372	15.566	14.266	11.491	13.459	13.007	12.45
	40.05	15.302	17.013	15.149	15.86	11.615	14.07	12.043	11.618
	40.5	13.325	13.583	18.078	16.181	15.261	14.339	15.432	12.34
	40.95	13.958	14.101	14.005	13.297	11.999	15.551	15.447	11.433
	41.4	18.379	13.381	14.171	17.492	10.381	13.721	12.58	12.313
	41.85	16.847	12.958	13.235	16.791	11.328	14.532	12.015	13.563
	42.3	15.525	14.202	15.265	15.889	13.964	15.407	12.916	14.56
	42.75	15.109	16.82	14.046	14.756	11.282	13.94	12.126	13.041
	43.2	13.986	14.771	13.91	14.146	10.384	13.843	13.741	11.718
	43.65	12.705	14.235	14.119	14.112	12.985	14.109	13.658	11.095
	44.1	14.631	13.098	13.917	13.259	11.691	15.981	11.84	12.968
	44.55	14.048	14.444	15.82	14.037	11.176	13.18	14.764	11.953
	45	14.143	13.174	13.811	13.041	14.141	13.309	14.872	14.168
	45.45	15.144	13.002	13.87	15.854	11.153	12.869	12.233	12.402
	45.9	14.318	17.612	17.286	16.253	12.676	15.389	15.677	12.03
	46.35	14.481	12.044	16.887	18.978	12.095	14.263	13.128	13.227
	46.8	18.859	15.972	17.218	18.556	14.207	15.239	14.292	14.531
	47.25	18.438	13.865	16.799	18.846	13.218	17.304	16.701	15.203
	47.7	16.619	13.721	15.194	16.043	14.177	14.546	12.421	13.985
	48.15	14.492	17.221	20.703	21.492	15.713	18.751	15.092	14.575
	48.6	18.823	15.159	21.541	19.753	14.858	19.097	17.123	15.546
	49.05	16.817	14.894	21.336	19.667	12.481	16.666	14.801	16.925
	49.5	13.933	17.901	19.105	14.486	15.985	14.726	15.803	12.551
	49.95	17.252	13.83	19.101	19.753	12.563	13.907	16.235	14.091
	50.4	17.457	17.259	20.741	20.961	14.427	18.059	15.994	12.142
	50.85	15.469	17.686	19.385	19.439	14.216	13.966	17.206	15.419
	51.3	14.609	17.227	19.137	14.762	13.48	14.818	15.208	14.899
	51.75	19.673	13.666	14.257	18.578	15.322	14.654	17.779	13.512
	52.2	13.165	14.642	19.146	19.869	11.67	19.057	18.527	15.334
	52.65	15.856	15.17	20.612	16.167	13.866	19.195	16.207	15.348
	53.1	19.001	13.2	19.421	17.478	13.278	13.492	16.723	13.311
	53.55	17.044	18.309	18.235	18.011	14.89	16.878	18.61	13.829
	54	14.383	14.681	20.398	20.829	15.35	13.341	17.564	13.064
	54.45	18.77	14.639	17.014	15.944	12.382	14.969	16.055	10.946
	54.9	18.836	13.525	15.229	17.694	14.33	17.751	16.315	11.2
	55.35	16.625	15.752	16.102	19.837	11.363	17.117	16.374	15.338
	55.8	13.359	16.406	14.225	15.558	12.206	15.418	15.343	13.729
	56.25	14.722	15.424	16.472	15.359	11.795	14.818	14.852	13.954
	56.7	14.273	14.565	18.965	19.548	11.386	16.813	16.228	13.389
	57.15	14.302	18.581	13.525	19.364	11.566	16.719	14.185	14.32
	57.6	13.186	14.083	18.258	20.157	15.681	15.359	15.959	16.25
	58.05	18.024	18.355	19.057	14.879	14.842	17.394	17.444	15.393
	58.5	15.469	19.085	15.687	18.943	13.969	18.24	15.91	15.605
	58.95	12.903	19.348	20.497	18.762	16.37	15.609	13.985	14.557
	59.4	12.126	17.162	15.161	18.295	14.555	16.478	13.986	14.457
	59.85	20.395	17.126	14.357	18.581	15.065	15.117	12.399	14.041
	60.3	16.529	18.502	14.004	15.165	14.427	13.773	15.774	14.56
	60.75	15.374	18.441	19.419	13.525	13.247	12.577	15.856	13.335
	61.2	14.445	16.796	18.267	16.325	12.867	15.479	14.583	11.795
	61.65	12.422	13.16	15.818	18.188	10.847	13.687	13.763	10.775
	62.1	11.367	12.674	13.863	15.324	11.838	16.77	12.738	12.832
	62.55	12.547	12.47	12.895	15.972	15.302	15.295	13.093	11.399
	63	21.521	13.874	15.846	19.75	11.696	14.737	13.267	10.802
	63.45	14.447	17.908	15.437	17.834	11.103	13.348	12.913	12.75
	63.9	11.017	14.907	16.251	15.011	11.435	16.197	11.972	13.349
	64.35	12.863	12.876	14.779	14.983	14.15	12.776	13.624	11.998
	64.8	11.229	13.224	14.482	13.29	12.664	14.785	13.449	12.225
	65.25	13.605	13.809	14.45	13.863	11.865	15.254	15.235	11.808
	65.7	12.258	11.169	13.23	18.066	11.382	12.302	13.451	11.736
	66.15	11.613	16.063	12.079	17.325	14.063	13.592	12.543	11.369
	66.6	12.284	13.757	13.056	14.645	12.459	12.649	12.781	12.669
	67.05	16.546	12.994	14.702	14.536	11.583	12.963	16.154	15.037
	67.5	17.477	16.976	18.146	17.995	11.508	14.265	14.608	13.478
	67.95	14.695	14.666	14.285	14.855	13.601	15.576	13.899	10.614
	68.4	13.658	13.546	15.777	15.066	12.32	13.982	13.386	12.158
	68.85	12.158	13.301	15.585	14.465	12.298	13.476	13.664	10.983
	69.3	14.267	12.401	14.458	14.823	11.684	15.594	15.8	12.016
	69.75	15.691	16.025	16.174	15.08	14.222	13.873	12.433	13.018
	70.2	13.663	13.101	13.067	15.568	12.564	13.191	14.77	11.472
	70.65	13.166	13.652	17.184	16.502	11.842	15.658	12.317	13.11
	71.1	16.338	16.331	18.723	17.285	12.435	13.783	15.936	11.898
	71.55	12.394	13.427	17.217	19.925	14.166	14.563	16.55	12.082
	72	14.508	19.715	19.174	21.818	13.533	14.031	16.15	14.166
	72.45	19.964	18.273	20.646	18.016	15.095	14.662	16.534	14.242
	72.9	18.103	16.96	16.389	19.473	15.501	17.895	15.8	12.922
	73.35	14.513	13.992	19.881	20.54	14.507	14.286	15.367	12.734
	73.8	16.56	13.455	15.834	18.659	15.428	16.723	16.101	14.561
	74.25	15.219	18.866	20.124	18.338	16.782	15.286	15.585	13.491
	74.7	16.425	14.371	19.146	20.944	16.81	16.011	14.346	12.562
	75.15	16.661	17.107	17.887	19.194	12.618	15.398	13.566	15.131
	75.6	14.286	20.504	18.141	19.801	15.355	14.858	14.269	15.136
	76.05	15.918	19.815	21.242	17.524	16.855	15.76	17.747	14.327
	76.5	14.868	17.591	19.885	19.125	13.461	17.689	16.751	14.509
	76.95	17.846	13.654	19.811	21.44	12.364	18.422	16.025	17.111
	77.4	17.045	13.537	18.136	15.957	16.807	17.18	13.717	15.161
	77.85	15.793	16.603	15.934	15.879	14.305	15.349	15.945	15.315
	78.3	13.328	21.317	15.517	18.868	12.873	16.786	16.241	15.056
	78.75	17.843	18.963	17.369	21.151	15.861	16.642	14.027	15.679
	79.2	18.703	17.131	20.439	19.872	15.758	17.119	15.019	15.399
	79.65	16.649	13.668	19.736	18.514	12.103	15.302	13.644	14.243
	80.1	15.401	14.252	15.442	19.494	11.617	15.667	14.008	13.984
	80.55	12.837	14.48	14.461	19.369	12.149	15.759	15.67	13.079
	81	16.194	16.772	16.479	16.91	14.248	14.85	14.272	15.396
	81.45	17.767	19.839	19.734	16.843	12.815	15.385	14.755	14.874
	81.9	13.486	18.439	16.39	21.845	12.309	17.351	14.343	15.916
	82.35	18.125	18.448	18.591	18.803	15.581	14.978	14.565	15.371
	82.8	12.294	19.194	16.419	17.839	12.977	14.24	15.424	14.928
	83.25	16.422	16.087	12.966	15.665	14.737	14.186	13.372	13.181
	83.7	12.973	10.727	14.056	18.617	13.507	13.989	11.641	12.191
	84.15	16.167	12.843	18.931	17.019	13.817	17.214	15.355	14.375
	84.6	14.574	16.587	18.45	16.341	13.18	14.828	13.267	12.796
	85.05	13.415	17.29	16.493	14.904	12.278	13.707	12.507	12.735
	85.5	13.339	12.419	14.597	14.723	11.639	13.748	12.306	12.891
	85.95	13.085	12.706	13.93	18.137	11.612	14.061	16.725	13.776
	86.4	18.179	13.635	12.9	13.515	13.324	15.225	13.225	12.681
	86.85	12.067	14.563	12.992	14.864	12.481	12.632	12.203	12.885
	87.3	13.18	12.476	12.957	15.762	11.216	15.717	15.543	13.324
	87.75	13.197	13.483	13.833	14.647	13.66	14.51	12.068	13.542
	88.2	15.707	16.582	17.641	15.715	11.922	14.41	12.445	12.494
	88.65	13.705	15.094	11.405	13.16	11.865	11.821	14.223	11.822
	89.1	13.373	13.821	13.834	12.587	13.529	13.128	11.799	11.259
	89.55	12.19	12.745	13.729	14.787	11.693	13.379	11.828	11.721
	90	12.19	16.142	14.879	14.93	11.536	12.68	11.691	11.406
	90.45	13.471	12.71	13.245	12.872	11.533	12.33	13.818	12.789
	90.9	12.539	13.664	14.275	12.658	13.318	14.131	11.582	11.921
	91.35	12.445	15.87	14.157	17.491	12.121	13.248	12.254	10.884
	91.8	15.401	12.214	13.282	16.227	12.172	15.091	15.062	13.829
	92.25	13.791	12.409	14.853	14.443	10.974	12.645	14.168	11.798
	92.7	13.181	14.827	13.384	15.007	11.633	12.962	12.309	10.917
Fig 5K		fl/fl								D1KO
	Fast	0.063	0.067	0.076	0.059	0.068	0.053	0.061	0.067	0.228	0.171	0.31	0.165	0.201	0.212
	Fed	0.46	0.577	0.539	0.573	0.476	0.617	0.494	0.565	1.631	1.437	1.293	0.737	0.847	1.099
	Time (min)	fl/fl					D1KO
Fig 5L		1	2	3	4	5	1	2	3	4	5
	0	69	117	59	87	97	85	77	81	74	59
	15	339	244	385	352	424	250	269	302	265	278
	30	206	194	369	242	314	179	204	179	179	189
	60	185	156	210	170	189	129	131	139	147	131
	90	174	132	161	138	170	104	114	123	108	108
	120	191	135	142	131	152	99	112	108	99	97
	fl/fl	D1KO
AUC	754	1034
	812.5	852
	837.5	1226
	785.5	1011
	784	1222
Fig 5M		fl/fl						D1KO
	0	106	132	120	99	114	87	106	110	93	109	111	113	132
	15	62	53	62	62	46	46	49	65	55	61	72	73	60
	30	63	53	40	56	50	50	44	74	45	77	54	70	69
	60	57	45	50	60	65	45	75	63	77	64	72	73	85
	90	61	60	77	68	64	55	85	77	74	66	107	83	108
	120	96	70	74	72	74	58	89	89	96	82	108	98	112
		fl/fl	D1KO
	AUC	236.4	344.1
		208.8	371.5
		200	206
		294.7	373.4
		308.6	358
		300	359.8
			324.5

## Sheet: Fig 6
Fig 6A
		fl/fl						D1KO
	0	37.3	37.1	37.5	37.2	37	37	37	37	37.3	37.1	37
	1	38.5	36.7	36	34.3	36.1	33.9	35.3	37.4	33.2	33.8	30.3
	2	38	37.1	35.7	33	34.5	32.8	34.5	34.4	32	33.2	29.9
	3	37	36.6	35.8	34.3	34.2	33	34.1	34	32.1	33.2	29.9
	4	36.9	36.3	36.3	33.8	34.2	33.5	34.3	34.4	32.1	33.5	29.9
Fig 6B		fl/fl	D1KO
		-0.3	-2.9
		-0.5	-3
		-1.7	-5.2
		-2.9	-3.9
		-2.8	-7.1
		-4
Fig 6C				Ucp1	Prdm16	Pgc1α	Cox1	Acox1	Pgc1β	Otop1	Ebf3	Elovl3	Cebpβ	Klhl13
			fl/fl	1.25268	0.729053	1.27856	0.657937	0.812026	0.854008	1.17614	1.06049	0.961307	1.18676	0.82906
				0.963432	0.415769	0.632973	0.773413	0.714233	0.695583	0.709662	0.647341	0.611481	0.941923	1.28432
				0.662748	0.517548	0.872069	0.860581	0.708011	0.727111	0.737064	0.965975	0.777563	0.569732	0.801659
				0.98732	0.398287	0.908745	0.791975	0.794243	0.716866	0.899972	0.808848	0.762068	0.708898	1.20984
				1.13791	2.81542	1.45805	1.08799	0.962967	1.57264	1.08298	1.0431	1.08599	0.874966	0.824127
				0.995917	1.12392	0.849609	1.8281	2.00852	1.43379	1.39418	1.47424	1.80159	1.71772	1.051
			D1KO	0.74569	0.258844	0.671307	0.599951	0.526317	0.609124	0.522747	0.492702	0.268883	0.611889	0.47759
				0.709969	0.222318	0.612134	0.5756	0.693746	0.461606	0.849363	0.473844	0.264627	0.390397	0.573393
				0.785	0.10976	0.621119	0.617974	0.720148	0.971143	0.768996	0.432505	0.483188	0.737903	0.795173
				0.756304	0.185034	0.134295	0.730143	0.435714	0.602681	0.737584	0.490816	0.475778	0.576203	0.53305
				0.917865	0.277378	0.524725	0.798469	0.556115	0.612803	0.675889	0.63954	0.840231	0.573701	1.23053
				0.815362	0.291682	0.60288	0.803697	0.626808	0.706089	0.722946	0.819227	0.922775	0.779931	0.811034
				0.349237	0.174623	0.245709	0.363445	0.409725	0.281064	0.507266	0.391617	0.546261	0.296536	0.457557
				0.49097	0.258665	0.353981	0.558173	0.457961	0.456412	0.501652	0.635278	0.370021	0.484959	0.429012
Fig 6D		Myod1	Myh1	Myh4	Ckm	Myog	Ttn	Acta1
	fl/fl	1.24937	1.26786	0.770833	1.00046	1.58653	1.00374	1.00103
		1.05304	2.2667	1.99384	1.55238	1.27459	1.91277	1.42053
		0.951487	0.954486	0.734358	0.483351	0.0982929	0.45027	0.494145
		1.83714	0.592227	1.61755	1.76271	0.477374	1.5375	1.74627
		0.0434142	0.202149	0.163971	0.198933	0.121768	0.180375	0.20712
		1.83621	1.70797	1.53189	1.81459	2.84733	1.73449	1.95889
		0.0293387	0.129418	0.217924	0.190795	0.59412	0.207023	0.179229
	D1KO	5.43511	10.5241	4.77477	3.3009	12.5256	5.82275	6.40443
		8.74141	11.2203	7.35104	8.58202	22.8165	8.68888	12.1164
		0.550412	1.1301	5.91571	0.773747	2.4022	0.850118	0.772766
		5.67334	7.25494	10.1956	7.89268	5.17201	11.5538	12.9851
		1.75373	0.672123	1.12731	1.03157	1.72991	1.47425	1.39075
		9.68472	2.44027	6.12985	5.98921	10.1233	4.89668	7.0712
Fig 6E		Ucp1	Prdm16	Cox1	CD137	Ear2	Klhl13	Cidea	Pgc1β
	fl/fl	1.32034	1.36131	0.782178	0.879523	0.695335	1.35354	1.14008	0.308634
		1.07245	0.955946	1.39047	1.36112	1.37152	0.7667	0.958692	0.72925
		1.05768	0.855596	0.943156	0.975891	1.13743	0.462246	0.696956	0.674564
		0.895587	1.21299	0.724038	0.761106	0.606673	0.864177	1.30668	1.00279
		0.82984	0.851787	1.28711	1.17786	1.19664	1.63003	1.09878	1.27853
		0.824108	0.76237	0.87305	0.8445	0.992397	0.923315	0.798801	2.00623
	D1KO	0.52156	0.826451	0.832527	0.724367	0.294386	0.322358	0.84624	0.412946
		0.536223	0.568409	0.584619	0.372366	0.437022	0.256519	0.550624	0.196694
		0.371364	0.736401	0.690431	0.501664	0.690532	0.211208	0.65936	0.203631
		0.490018	0.506475	0.474858	0.62684	0.256849	0.375461	0.864021	0.474351
		0.341724	0.76237	0.541164	0.322232	0.381298	0.388206	0.631086	0.45591
		0.507298	0.757104	0.63911	0.434121	0.602482	0.308832	0.755712	0.399851
Fig 6F		Myog	Myod1	Myh1	Myh4	Ckm	Ttn	Atp2a1	Acta1
	fl/fl	0.0133806	0.00700647	7.65463e-05	0.016077	0.00485245	7.31709e-05	3.59536e-05	3.56637e-05
		0.0096694	0.00506317	5.53157e-05	0.0399234	0.0405725	5.28765e-05	2.59816e-05	0.0293321
		0.00797302	0.0041749	0.00729074	0.00329932	7.1877e-06	4.35999e-05	2.14235e-05	0.0257166
		1.64557	4.33587	0.984127	0.735903	4.92572	2.60572	3.17356	3.78675
		0.0217481	0.612304	1.03828	1.12202	1.9606e-05	0.928585	0.566849	1.16916
		4.30166	1.03558	3.93885	4.08278	0.994235	2.46552	2.25951	0.989001
	D1KO	15.6506	8.02057	12.8908	10.0009	16.6619	8.00221	4.02457	10.1767
		22.5664	8.4919	13.6274	12.4795	15.044	8.49114	4.04992	16.5844
		49.803	5.00272	15.2186	14.5914	18.7467	11.6368	9.25494	22.6237
		3.66092	0.45636	1.31118	0.956977	1.8685	1.16637	0.549878	1.20596
		10.0943	5.6585	3.14452	1.04273	1.88433	1.01354	9.04246	4.01432
		4.87327	1.02874	2.99569	2.02847	3.59379	2.78691	1.02043	4.27386
Fig 6G
		fl/fl	D1KO
		6.90156	4.41585
		9.77444	3.98849
		6.3044	5.02634
		4.9668	4.32181

## Sheet: Fig 7
Fig 7B	17 E	18 E	19 E	20 E	5 D	10 D	15 D	30 D
	2.14321	18.9359	585.316	1709.63	2945.28	6756.25	5117.16	9480.39
	0.466486	7.1428	1032.95	1907.62	5336.73	8451.27	8453.69	14151
	1.01889	26.7447	496.322	1537.82	4650.28	4683.8	7468.58	14289.6
	0.371417	23.6744	447.089	2694.36	4010.89	9808.62	6191.17	12705.2
Fig 7C	17 E	18 E	19 E	20 E	5 D	10 D	15 D	30 D
	1.19318	0.239432	0.867226	0.0324379	0.000804908	0.0488315	0.0052595	0.111537
	1.38677	0.460708	0.381558	0.0306591	0.00762901	0.189573	0.05644	0.116052
	1	0.169759	0.110704	0.0387476	0.0887854	0.00403866	0.195678	0.021889
	0.420058	0.445001	0.292511	0.19109	0.114255	0.00284905	0.1	0.1
Fig 7D	Cold exposure (h)						Fig 7E	Cold exposure (h)
	0	6	24	168				0	6	24	168
	1.28274	1.49941	2.0412	1.64586				1.29516	0.146117	0.0365489	0.00424006
	1.09136	1.31153	2.3566	2.82578				1.00455	0.279178	0.063747	0.0404825
	0.625896	1.60979	1.92685	1.94841				0.704841	0.0130556	0.00935068	0.00905005
Fig 7F
		BAT				GAS
	Ucp1	0.87227	1.01029	0.847409	1.27003	0.039093	0.0170169	0.00347672	0.00483353
	Prdm16	1.0478	1.05803	0.88175	1.01242	0.329728	0.188524	0.322331	0.185467
		BAT				GAS
	Ckm	1.34449	0.613168	1.221	0.821336	28.4345	99.6964	80.911	106.12
	Myog	1.7172	0.109296	1.7697	0.403812	14.4206	10.0878	6.94043	10.4619
	Myod1	1.58011	0.535466	1.17889	0.705528	40.7238	52.3821	40.2957	42.1976
	Myh1	0.725484	0.708178	1.80242	0.76392	45.8282	32.1046	35.8078	21.3347
	Myh4	1.25373	0.436982	1.34901	0.96028	2.81474	81.7516	72.9769	89.1554
	Atp2a1	1.09211	0.533417	1.19662	1.17785	20.2859	85.5022	46.2402	71.4559
	Ttn	1.22787	0.478783	1.30915	0.984204	33.8201	55.6561	42.4034	49.616
	Acta1	1.28815	0.420158	1.45076	0.840928	41.8447	80.0805	31.9042	44.0578
Fig 7G
		2	8	10	11	12	13	14	15	16	18	19	20	21
	iBAT	8	7	7	37	8	17	14	5	14	8	14	12	19
		8	6	8	32	7	16	6	6	12	3	7	12	18
		7	6	10	33	6	13	9	12	15	4	8	13	18
		8	7	8	36	8	15	10	8	16	4	9	16	18
	GAS	7	3	4	25	4	10	4	3	12	0	0	11	11
		7	3	7	24	5	12	5	3	12	1	5	11	10
		6	4	6	25	6	11	6	4	10	3	4	10	13
		6	4	6	23	6	10	5	4	10	2	5	11	11
Fig 7H	Preadipocyte	Adipocyte
	1.24249	8.53758
	1.1446	7.60419
	0.612911	21.9068
	1.00952	12.3971
Fig 7I
	LFD	HFD
	0.183137	0.134289
	1.34796	0.121929
	0.305286	0.028343
	1.86598	0.066177
	0.289186	0.055927
	2.00846	0.055111
Fig 7J		3	5	8	11	14	15	17	19	22	25
	Scramble	6	6	10	46	15	7	6	8	17	25
		3	5	11	40	40	7	6	7	16	27
		4	5	8	46	30	31	40	29	38	34
		4	5	13	39	43	38	30	10	20	33
		5	5	13	47	11	7	10	7	18	23
		6	7	12	41	11	10	20	8	16	24
	DNMT1 siRNA	5	5	10	40	10	3	3	6	15	23
		3	3	8	39	12	5	4	7	14	20
		3	4	6	34	8	5	5	5	15	18
		3	4	6	37	8	5	5	6	13	22
		2	5	7	34	10	6	7	6	15	22
		3	4	7	31	11	7	6	6	14	22
Fig 7K		DNMT1	Myod1	Ucp1	Pgc1α	Myog	Acta1
	Scramble	1.1883	1.16677	0.893677	1.02282	0.913403	1.0699
		0.950884	0.739632	1.19307	1.13374	0.570314	0.732598
		0.932949	1.0936	0.913259	0.866261	1.51628	1.1975
		0.927864	0.916614	1.05316	1.09126	1.0433	0.96505
	DNMT1 siRNA	0.178553	2.69855	0.637863	1.00115	1.53614	1.43542
		0.180506	2.00593	0.765524	0.977322	2.09043	1.4032
		0.168031	2.11244	0.479153	0.908066	1.943	1.56666
		0.160434	2.25275	0.634462	0.962178	1.85652	1.46842
	Myod1 siRNA	0.968413	0.217612	1.99278	1.88734	0.288289	0.382488
		1.10198	0.192768	1.96	1.75601	0.0712292	0.25962
		1.27147	0.440258	1.9358	1.55362	0.366552	0.671227
		1.288	0.21547	1.94714	1.72424	0.256518	0.678334
	DNMT1 + Myod1 siRNA	0.213519	0.00521659	0.923093	1.08419	0.161507	0.0685822
		0.362331	0.533577	1.12215	1.18735	0.476906	0.851828
		0.23368	0.00591518	1.58458	1.21226	0.584593	0.244601
		0.210159	0.161177	1.15745	1.12095	0.261525	0.241253
Fig 7L				Fig 7M
		Myod1				Ucp1	Prdm16	Pgc1α	Elov13	Cpt1b	Cidea	Pgc1β	Acox1	Cox1
	pSPORT, PBS	3.80165				1.27699	1.116	1.8276	0.736075	1.62157	0.506868	1.5698	1.00399	1.13436
		0.0152754				0.89033	1.005	0.610184	0.903454	0.717258	0.912685	0.749885	0.627825	0.9645
		0.076566				0.909829	0.837	0.938327	1.36959	0.999562	1.0352	0.955921	1.07096	0.966248
		0.129552				0.780048	0.948	0.887118	0.660598	0.834615	0.888959	0.735456	1.22468	0.852019
		1.62467				1.03453	0.883	0.798588	1.06074	0.938776	1.4917	0.998597	1.07349	0.969643
		0.352291				1.10827	1.209	0.938182	1.26954	0.888214	1.16459	0.99034	1.02298	1.11323
	Myod1 OE, PBS	1894.95				0.254376	0.463	0.260965	0.213848	0.198026	0.0994787	0.353486	0.670711	0.678132
		1122.13				0.297836	0.419	0.712939	0.294392	0.389095	0.151286	0.359303	0.731052	0.69575
		989.113				0.669434	0.635	0.353699	0.502642	0.411499	0.128316	0.48597	0.751463	0.692335
		9.93113				0.00250877	0.453	0.00299555	0.00687897	0.00355333	0.00199848	0.00372133	0.00714746	0.00623235
		1132.4				0.526947	0.451	0.208968	0.287131	0.30195	0.0841781	0.387567	0.624099	0.529374
		1467.73				0.182215	0.395	0.188602	0.397313	0.275925	0.105972	0.377806	0.5997	0.602339
	pSPORT, Iso	0.0502979				205.032	0.579	4.62462	1.77847	1.00429	0.804755	2.40826	1.14948	1.21266
		0.0672777				283.407	0.985	9.21496	2.25849	0.923361	1.03626	3.6086	1.97178	1.22609
		0.0463899				267.087	1.066	7.29655	2.66943	0.563272	0.864576	3.00723	1.07873	1.11672
		0.243059				277.671	0.864	5.87869	2.54202	0.912564	1.12157	2.31048	1.38311	1.10348
		0.157951				317.346	1.004	7.24908	2.37882	0.981455	1.11034	1.92563	1.44303	1.18901
		0.565705				253.772	0.807	6.40529	2.80016	1.05587	1.10269	2.7769	1.20602	1.1102
	Myod1 OE, Iso	1537.63				70.4411	0.426	2.25213	0.746788	0.556262	0.160907	0.64911	0.922864	0.916195
		3008.78				48.0395	0.407	1.04163	0.44978	0.358256	0.100434	0.523164	0.477583	0.697033
		816.939				64.0679	0.396	1.26821	0.359766	0.408279	0.125054	0.403477	0.768182	0.785301
		1601.89				79.5352	0.459	1.80048	0.791994	0.589093	0.116157	0.584849	0.0087695	0.937612
		1702.42				87.8295	0.439	1.50879	0.741594	0.346701	0.151026	0.670305	0.862431	0.954242
		842.843				73.0962	0.416	1.71464	0.638259	0.503402	0.152203	0.701589	0.932005	0.841198

## Sheet: Fig 8
Fig 8A
		dCas9-Tet1 + Scramble				dCas9-Tet1 + myod1 gRNA
	4	15	15	16	16	12	12	10	11
	7	10	9	11	10	8	0	0	6
	8	12	13	12	14	7	5	0	7
	10	14	14	16	15	9	9	8	8
	11	80	81	88	78	53	62	60	61
	12	41	40	39	44	19	19	21	20
	13	27	28	27	31	17	18	16	17
	15	11	9	11	11	2	0	3	3
	16	13	24	17	14	13	10	8	12
Fig 8B
		Myod1	UCP1	PGC1α	EBF2	PRDM16
	dCas9-Tet1 + Scramble	1.40405	1.11	0.774253	0.866666	1.08738
		1.01929	0.959387	0.901798	0.961726	0.866208
		1.39435	1.09443	1.19821	1.10462	1.04448
		0.201603	0.946179	1.12574	1.06699	1.00193
	dCas9-Tet1 + myod1 gRNA	1.20926	0.507045	0.543698	0.625702	0.616762
		2.41093	0.48639	0.727428	0.961626	0.921966
		2.06994	0.763227	0.692976	0.728776	0.748869
		2.84729	0.513352	0.562871	0.634437	0.836702
Fig 8C		dCas9-Tet1 + Scramble				dCas9-Tet1 + myod1 gRNA
	0	35.7	32.5	40.2	34.4	38.2	35.9	36.3	33.3
	12	30.3	32.4	29.3	29.2	33.5	33.8	36.5	31.6
	19	31.9	32.6	32.5	30.6	34.5	35.5	39.5	32.5
	26	32	32.5	32.3	31.2	35.2	35.4	38.7	32.3
	40	33.6	34.9	31.4	34.5	35.6	39.6	42	37.2
Fig 8D		dCas9-Tet1 + Scramble				dCas9-Tet1 + myod1 gRNA
	Fat	20	23.081	15.361	21.036	24.653	31.258	30	25.994
	Lean	60	60.112	68.998	65.839	55	57.274	61.631	50.056
Fig 8E		11	16	25	27	28	29	31
	dCas9-Tet1 + Scramble	35	11	7	5	4	5	2
		32	10	9	5	5	7	4
		36	10	13	8	6	11	5
		39	11	9	4	3	10	5
		35	10	12	6	6	15	4
		36	10	13	6	5	12	5
		35	10	13	6	6	13	5
		36	11	8	4	4	7	3
	dCas9-Tet1 + myod1 gRNA	26	10	6	4	2	3	2
		34	10	5	3	2	2	2
		32	9	7	3	3	3	4
		33	8	8	4	4	3	2
		34	9	5	4	3	4	0
		34	9	7	5	4	3	3
		34	9	6	3	3	4	2
		33	9	12	6	6	10	4
Fig 8F		Myod1	Myog	Myh1	Myh4	Ckm	Acta1	Ttn	Atp2a1
	dCas9-Tet1 + Scramble	1.16484	1.01749	1.32888	1.6593	2.11165	1.27012	0.808983	1.22927
		0.957997	1.1718	0.715941	0.421946	0.457541	0.308971	0.374222	1.62685
		0.781077	0.96372	1.31727	0.845114	0.411012	0.321077	0.184848	1.48012
		1.23053	0.785742	0.0618464	1.35474	0.762633	1.2382	0.894708	0.15288
		0.740197	1.23788	1.159	0.39574	1.22329	1.48124	1.43004	0.661858
		1.07234	0.744619	0.680697	1.3135	0.848332	0.71748	0.173138	0.810475
		1.05301	1.07875	1.73636	1.00967	1.18553	1.66291	3.13406	1.03855
	dCas9-Tet1 + myod1 gRNA	1.21024	1.01747	5.04642	4.5755	2.81405	4.13615	2.32154	2.18941
		0.985943	3.15406	61.2395	4.19126	1.50395	2.28833	3.39739	2.63075
		3.73177	33.5202	9.40765	3.11726	152.843	4.00003	3.97391	3.02595
		5.68441	22.5941	2.61059	17.4662	18.8264	24.5038	2.76748	2.45452
		9.33576	11.5105	29.4283	2.51664	490.183	8.10871	4.17371	3.15082
Fig 8G
		Ucp1	Fgf21	Prdm16
	dCas9-Tet1 + Scramble	1.01929	1.60834	1.07143
		0.87621	1.39971	0.89144
		1.10911	1.01396	0.803541
		0.825298	0.483284	0.873698
		1.00337	1.19906	1.33313
		1.1868	0.5629	1.02907
		0.979926	0.732742	1.00038
	dCas9-Tet1 + myod1 gRNA	1.00355	0.578486	0.739712
		0.798946	0.609059	0.886727
		0.833204	0.642479	0.783025
		0.477189	0.388641	0.849691
		0.804634	0.357198	0.802696
		0.58577	0.344833	0.785088

## Sheet: Fig 9
Fig 9C
	LFD	HFD
	1.47599	0.567016
	0.9386	0.712403
	0.744385	0.60281
	1.14621	0.873997
	0.855796	0.561884
	0.819353	0.625354
	1.06722	0.40729
	0.95245	0.645012
Fig 9D
	LFD	HFD
	0.1907	0.0471255
	1.59007	0.160727
	0.15706	0.0981442
	2.15032	0.0960448
Fig 9E	LFD	HFD
	1.18743	2.49965
	0.981317	1.04504
	1.2789	2.75036
	0.552355	1.86988
Fig 9F	Scramble	UTX siRNA
	0.920456	2.54987
	1.07954	2.21979
	0.920456	1.39515
	1.07954	1.86988
Fig 9G		4	8	11	12	13	16	17	19	20	21	23	26	27	28	30	31	33	34
	Scramble	8	10	45	13	12	15	4	9	9	16	9	13	12	7	5	3	9	7
		10	7	45	14	12	17	5	9	8	16	11	12	10	8	6	4	9	7
		7	6	46	13	12	14	5	7	7	18	11	13	12	9	6	4	10	8
		7	6	45	13	12	26	5	12	11	17	12	12	12	9	6	4	10	8
		8	6	43	12	11	15	5	7	8	16	9	12	11	8	6	4	10	9
		7	7	43	12	11	17	4	8	7	16	10	12	11	8	6	4	10	7
	UTX siRNA	5	5	40	12	10	13	3	7	5	15	0	11	11	9	5	4	9	9
		6	5	41	12	11	15	4	8	7	16	2	11	10	7	5	3	7	6
		5	5	42	11	10	13	4	7	6	15	3	10	9	6	4	2	8	4
		7	5	41	12	11	15	3	5	6	16	9	11	9	7	6	3	9	4
		7	6	46	12	11	13	4	7	7	15	8	10	9	6	4	2	5	5
		6	5	41	12	10	13	3	6	6	14	8	12	11	6	5	3	8	4
Fig 9H	Scramble	1.214
		1.465
		1.509
		0.039
		0.984
		0.612
		1.093
		1.083
	UTX siRNA	2.434
		2.179
		1.712
		1.691
		1.211
		1.795
		1.657
		1.785
Fig 9I			2	4	8	10	11	12	13	14	16	17	19	20	25	27	28	29	31
		Scramble	4	17	7	8	40	14	11	9	16	6	8	8	25	10	7	9	3
			5	8	6	7	36	13	11	8	15	6	9	8	24	10	7	12	3
			4	8	6	7	36	14	11	8	14	5	9	7	24	11	8	15	5
			4	8	7	7	36	13	11	10	17	5	8	8	25	10	7	10	3
		PRDM16 siRNA	3	7	5	6	34	12	9	8	13	3	5	6	21	9	5	6	2
			3	6	5	6	34	13	9	7	14	3	5	5	22	9	5	4	2
			3	6	5	5	34	12	9	7	14	3	6	5	24	6	4	6	0
			3	7	5	5	36	12	8	7	11	2	6	4	23	6	5	6	2
Fig 9J	Scramble								PRDM16 siRNA
	1.214	1.465	1.509	0.039	0.984	0.612	1.093	1.083	1.08	1.311	1.596	1.546	1.194	2.135	1.461
Fig 9K		2	4	6	9	12	15	16	19	20	24
	pSport6	24	51	25	29	24	27	37	25	18	17
		22	49	24	28	24	28	37	25	19	17
		25	49	26	27	23	27	38	26	19	16
		24	50	24	26	24	31	38	26	18	17
	PRDM16 OE	30	55	27	31	27	35	41	28	20	19
		25	51	27	32	26	33	45	28	20	19
		30	56	29	33	29	34	46	29	21	19
		28	53	28	31	29	33	41	28	20	19

## Sheet: Fig 10
Fig 10A
			Iso
	scramble	PRDM16 siRNA	scramble	PRDM16 siRNA
	1.06552	0.0113454	200	0.708342
	0.0294969	0.0207264	100	2.30557
	0.181438	0.035825	148.366	0.00187888
	2.72354	0.493013	257.557	33.8907
Fig 10B
Fig 10C
Fig 10D
Fig 10E
							DNMT1+Control	DNMT1+PRDM16
						0	1	1
						1	1.03459	1.07215
						2	0.932632	0.998795
						4	0.902884	1.02023
						6	0.560833	1.03915
						16	0.660473	1.02835
						24	0.6	1.07129
						32	0.428998	0.734437
Fig 10F		Vector	PRDM16 OE
		0.45834	205.246
		0.50951	8.99362
		0.70369	110.091
		2.56008	60.6756
Fig 10G			miRNA-133a	miRNA-133b	miRNA-206	miRNA-1
		fl/fl	0.53	0.64	2.71	0.58
			0.17	0.16	0.63	0.17
			2.27	2	0.15	1.55
			1.02	1.2	0.51	1.71
		D1KO	4.21	8.7	3.62	7.98
			8.77	17.46	6.98	12.96
			9	24.46	4.27	19.2
			1.22	1.74	1.25	1.37
			1.66	1.41	2.68	1.37
			9.96	20.7	3.71	14.67
Fig 10H
		miRNA-133a	miRNA-133b	miRNA-206	miRNA-1
	pSPORT	0.95	0.95	0.95	0.37
		0.64	0.8	0.78	0.73
		1.13	1.29	0.19	1.26
		0.68	0.79	1.09	0.62
		0.9	0.75	1.33	2.02
		1.7	1.42	1.66	1.0045
	Myod1 OE	2.88	2.84	2.15	2.6
		2.52	3.32	2.7	2.78
		5.46	3.6	2.32	1.66
		2.13	2.66	2.28	1.94
		2.88	2.81	2.81	1.89
		2.93	3.13	2.31	2.174
Fig 10I		DNMT1	miRNA-133a
	Control	0.797772	0.864708
		0.851246	0.750296
		1.40098	1.385
	miR-133a inhibitor	0.756455	0.0495934
		0.75873	0.184801
		1.74824	0.240792
	Dnmt1 siRNA	0.396576	3.71832
		0.225751	2.17257
		0.263279	2.35408
	Dnmt1 siRNA+ miR-133a inhibitor	0.34599	0.148352
		0.357053	0.0305261
		0.42987	0.210777
Fig 10J
		Ucp1	Prdm16	Pgc1β
	Control	1.35453	0.986191	1.01869
		0.937433	1.00253	0.964113
		0.708033	1.01128	1.0172
	miR-133a inhibitor	0.917211	1.16482	1.2951
		0.940366	1.19449	2.02139
		0.996798	1.32227	1.41463
	Dnmt1 siRNA	0.60684	0.5	0.569565
		0.488037	0.596522	0.644549
		0.329108	0.782573	0.615016
	Dnmt1 siRNA+ miR-133a inhibitor	0.715453	1.04004	0.99783
		0.865287	1.22037	1.07532
		0.924123	1.55541	1.24076

[truncated: 22 more sheets: Sup Fig1, Sup Fig2, Sup Fig3, Sup Fig4, Sup Fig5, Sup Fig6, Sup Fig7, Sup Fig8, Sup Fig9, Sup Fig10, Sup Fig11, Sup Fig12, Sup Fig13, Sup Fig 14, Sup Fig15, Sup Fig16, Sup FIg17, Sup Fig18, Sup Fig19, Sup Fig20 …]
